# Supplementary material for: Multi-omic data integration for the study of production, carcass, and meat quality traits in Nellore cattle
Source: Front Genet. 2022 Oct 21;13:948240. doi: 10.3389/fgene.2022.948240 (PMC9634488; doi:10.3389/fgene.2022.948240)
Supplement: Supplementary file 1 [file Table2.XLSX]

## Sheet: tabela1
SAMPLE	BTF	Meat Quality	Carcass	Fat Content	REA	prot1	prot2	prot4	prot5	mirna1	mirna2	mirna3	blue	brown
AN1	4.67272	6.95068	139.937	3.8872	42.5313	0.203623	-2.20097	-1.05282	2.80477	1.53739	0.430896	1.07559	3.10062	3.43094
AN2	2.60307	6.87437	191.662	4.24487	54.9619	-0.260917	-2.99054	-3.77368	2.01578	1.70255	0.135502	0.965697	2.72499	3.70661
AN3	1.97322	6.77493	174.217	4.06271	49.9519	0.37648	-1.94309	-2.0201	2.34381	1.87681	0.120883	1.27599	1.99618	3.12973
AN4	2.26849	7.27942	157.716	4.23782	46.8265	0.395782	-2.23887	-1.48549	2.90576	2.02751	-0.120799	1.2054	3.03848	3.60418
AN5	3.14487	6.30097	176.529	3.85729	50.5525	-0.0961214	-1.85528	-2.23612	2.66844	2.00404	-0.107126	0.935609	3.16923	3.48181
AN6	3.60394	7.32151	157.989	4.3617	46.7068	0.986274	-0.49998	-0.404301	4.12826	1.53052	0.633493	1.326	2.89495	3.65765
AN7	2.30857	6.84616	186.047	4.11784	53.456	0.00452877	-2.34066	-2.54512	2.2061	1.93045	0.492826	1.49266	3.20858	3.65251
AN8	2.96393	6.85689	159.131	4.03659	46.4812	-0.114521	-2.1339	-4.50784	1.7174	1.62024	0.265248	1.1671	2.95541	3.62884
AN9	2.65176	7.06652	160.893	4.06793	47.3685	-0.24716	-2.13723	-2.67822	1.96642	1.99063	0.118742	0.715121	3.25262	3.12266
AN10	4.8945	6.47748	144.997	3.85686	42.5405	0.724578	-0.482461	-2.01679	3.13755	1.90326	0.368274	0.923159	2.09425	3.82789
AN11	3.20879	7.21241	169.79	4.28613	49.4454	0.45628	-1.17576	-2.311	2.91484	1.99483	0.344281	1.27999	3.24428	3.49927
AN12	3.13573	6.46644	145.968	3.77946	42.7915	0.237863	-0.990961	-2.83962	2.27218	1.93364	0.160126	0.948946	2.86797	3.55212
AN13	1.70051	6.40825	121.173	3.46385	36.9308	-0.246119	-1.62622	-2.49613	1.48253	1.88609	0.402874	1.30919	2.85366	2.6021
AN14	3.52409	6.42484	153.782	4.01617	44.7074	0.208041	-1.3785	-3.69928	2.21488	2.35793	-0.601166	0.362668	2.56089	3.48533
AN15	3.21747	6.57766	142.434	3.7811	42.1177	0.323167	-1.16757	-3.06204	2.17671	1.8092	0.534185	1.09624	3.14819	3.50221
AN16	2.01393	6.43175	148.568	3.59202	43.1047	0.579665	-0.433114	-1.66197	2.98925	1.88813	0.11375	1.34563	1.92395	1.9078
AN17	2.54352	7.00823	143.988	4.03062	42.9235	0.0915892	-2.12553	-2.43117	2.58172	1.87195	0.171125	1.47858	0.194601	2.08355
AN18	3.44438	6.50414	150.508	3.70256	43.9599	0.229207	-1.67957	-3.03349	1.58396	1.53949	0.569363	1.08152	2.57303	3.76634
AN19	2.99593	7.38676	146.065	3.69781	43.546	0.2773	-2.06098	-2.6827	1.73074	1.56684	0.682869	1.31831	2.61719	3.55128
AN20	3.05136	6.58159	153.371	3.96148	44.9049	-0.348724	-1.40307	-3.07682	1.74841	2.0294	0.00374624	1.12489	2.64392	3.01868
AN21	1.9534	6.36043	138.065	3.27356	41.6129	-0.48908	-3.24275	-2.97548	0.0784587	1.57066	0.458864	0.944024	3.34154	2.64073
AN22	3.43574	6.8069	163.629	3.83481	47.4044	-0.110572	-1.19016	-3.92563	2.12439	1.92116	0.311216	0.95571	3.50079	1.70771
AN23	1.63686	6.63905	161.278	3.8488	47.1837	0.182557	-2.61166	-2.84989	2.1191	1.99083	-0.0215209	1.15112	2.84878	2.80662
AN24	1.97895	6.35623	131.493	3.52369	39.4754	-0.37882	-2.07978	-2.60823	1.49713	1.68203	0.0523095	0.869667	3.22114	3.38218
AN25	2.31792	6.26426	142.615	3.63427	41.7432	-0.235275	-1.47471	-3.71089	1.49483	2.03349	-0.0515815	1.16599	2.57738	3.39582
AN26	1.81241	6.88221	157.972	3.91157	46.1459	0.04762	-1.92225	-3.1211	1.72977	1.98124	0.237598	0.961923	3.12866	3.21801
AN27	2.54987	7.34189	159.856	4.30876	47.2133	-0.22568	-2.26715	-3.66825	2.13784	1.83263	0.114701	1.24447	3.04397	3.55336
AN28	2.56595	5.61212	143.446	3.08937	41.6683	-0.252905	-2.6368	-3.65676	0.631869	1.83615	0.663275	1.29041	2.19085	3.66611
AN29	1.83364	6.29956	155.294	3.70993	45.1114	-0.192055	-1.60504	-3.91213	1.41688	1.81468	0.2345	1.1202	2.97205	3.27024
AN30	2.30994	7.03442	148.212	3.91693	44.2794	-0.0474127	-1.32536	-1.95916	2.0779	1.58843	0.657324	1.11376	2.88786	3.85382
AN31	3.45754	6.86204	141.408	3.90254	42.3297	-0.409766	-2.23869	-3.87333	1.27505	1.79013	0.232425	1.10572	3.21311	2.79091
AN32	3.04953	6.58476	140.497	3.58848	41.8659	-0.490211	-2.33892	-3.82371	1.10564	2.04594	0.029625	0.274499	2.99135	3.71486
AN33	3.00414	6.78447	164.034	3.8858	47.7859	-0.168849	-2.05726	-3.18841	1.62907	1.88657	0.350456	1.20699	3.19428	3.21173
AN34	1.70118	6.72786	135.822	3.69612	40.8286	0.166638	-1.96065	-1.86018	2.24414	1.68809	0.0130633	0.899663	3.24144	2.68628
AN35	1.87461	6.36512	149.933	3.53753	44.1338	-0.281011	-2.53008	-3.09721	1.40635	1.85492	0.0904373	1.08057	3.05028	1.52824
AN36	2.18996	6.46567	177.315	3.86874	50.7487	-0.0770199	-2.57327	-3.63744	1.12161	1.63864	0.428805	1.22265	3.13872	3.34591
AN37	2.28913	6.32111	156.937	3.56779	45.8317	-0.323834	-2.36933	-1.62266	1.56375	1.86546	-0.303484	0.500595	3.12472	3.19616
AN38	2.61256	6.47808	155.259	3.78538	45.5155	0.0713259	-2.08282	-2.35871	1.87136	1.89883	0.25553	1.34051	2.96773	3.54438
AN39	1.85094	6.38965	138.82	3.5645	40.8365	0.158565	-1.01416	-2.7847	1.89626	2.08352	0.127371	1.2143	2.97142	3.59694
AN40	2.99132	6.48408	144.504	3.40998	42.2522	0.935487	-0.146154	-0.683896	3.72786	1.9495	0.243144	1.12635	2.7689	3.6668
AN41	3.27374	6.24867	162.898	3.57927	47.0999	-0.198836	-2.31166	-2.51544	1.36626	1.94395	0.172186	1.11463	2.87697	3.62765
AN42	3.02913	6.18868	145.75	3.40098	42.9523	0.107253	-1.98167	-2.19642	2.29205	1.98001	0.203668	0.944967	3.24382	3.4672
AN43	2.81006	6.25703	140.054	3.61402	41.3489	0.107519	-1.53954	-2.57552	1.90079	1.82193	-0.662393	0.0933477	3.12187	3.7176
AN44	1.91175	6.19647	138.116	3.30193	41.14	0.0685723	-2.26012	-2.7419	1.5574	1.79021	0.965265	1.44863	3.23519	2.64748
AN45	2.98108	6.56022	136.626	3.59719	41.2841	0.119893	-2.30137	-1.55929	1.79849	1.912	0.813907	1.62251	2.98752	3.55282
AN46	2.74626	6.42389	136.392	3.54517	40.8705	0.100764	-2.26759	-2.29852	1.3824	2.01971	0.189308	1.01647	3.11026	3.48735
AN47	3.22914	6.63028	138.909	3.6218	41.6473	-0.0808687	-1.93086	-1.82228	1.65902	1.62084	0.200757	0.873639	3.06239	3.55161
AN48	1.93428	6.29243	135.657	3.17734	40.4384	-0.446215	-2.27181	-2.88374	1.5453	1.9207	0.130668	1.23177	3.07084	0.830544
AN49	1.83602	6.50643	121.712	3.56221	36.9028	-0.0467097	-1.52132	-3.04446	1.67216	1.61558	0.18439	0.927329	3.13643	3.36064
AN50	2.38513	6.56142	129.935	3.65451	38.4441	0.265598	-1.04689	-2.20808	2.47742	1.577	0.025592	0.812506	-0.208191	2.22048
AN51	1.60358	6.26627	119.209	3.27362	36.2117	0.185539	-1.16431	-1.56097	2.29989	1.79553	0.203181	1.18189	3.16389	1.31206
AN52	1.65373	6.3733	155.494	3.75852	45.1314	0.0885382	-1.38258	-2.41895	2.33393	1.54909	0.110386	0.949453	3.07242	3.48625
AN53	1.576	6.39863	154.891	3.71741	45.209	-0.0269482	-1.95767	-3.25838	1.9296	1.81673	0.0366108	1.23463	3.20802	3.75137
AN54	1.49489	6.45346	105.66	3.12658	33.1168	0.215128	-1.1174	-3.10793	1.58116	1.67069	0.554809	1.46968	3.2591	3.35791
AN55	1.20203	6.47921	106.127	3.18628	33.4057	0.226827	-1.28163	-1.76966	2.48484	1.92538	0.0160329	1.25273	2.89963	3.18712
AN56	1.7676	6.22377	139.456	3.73165	40.7214	0.11764	-1.11671	-2.37059	2.22045	1.99572	-0.287964	0.705303	1.22279	3.28471
AN57	2.28023	6.78975	128.412	3.6653	38.8681	0.686994	-1.00878	-2.13117	2.97219	1.85483	0.459968	1.31225	3.2608	3.52371
AN58	2.31995	6.37379	150.511	3.72545	44.3287	0.10208	-1.94716	-1.51717	2.21271	1.92811	0.194751	1.27547	2.8053	2.8597
AN59	1.8972	6.32836	158.995	3.62403	45.7693	0.492272	-1.19774	-3.0377	2.36731	1.9067	0.101911	1.02419	2.95632	3.37527
AN60	2.20665	6.4964	110.318	3.2943	34.6954	-0.479504	-2.14607	-2.39918	1.29629	1.6125	0.185783	0.769687	3.32759	3.35984
AN61	2.38057	6.77192	115.76	3.63508	36.1203	0.507686	-0.769937	-1.242	2.89925	1.97192	0.288962	1.1687	2.97209	1.58312
AN62	1.89932	6.47653	119.801	3.5157	36.3365	-0.506461	-1.79102	-5.13713	1.34112	2.02787	-0.58774	1.32991	3.02589	2.67144
AN63	1.75579	6.42829	159.896	3.83188	46.4487	0.234202	-1.79814	-2.34587	2.09172	1.77891	0.418719	1.32268	2.87389	3.38562
AN64	2.57282	6.30913	132.776	3.53182	39.4914	-0.00694629	-1.20143	-2.01584	2.32031	1.90149	0.153643	1.19963	1.11761	3.3688
AN65	2.29556	6.72058	121.028	3.62498	37.197	0.0647533	-1.67913	-2.56506	2.26639	1.96205	-0.183966	0.804568	3.07797	2.27892
AN66	3.29226	6.16628	114.987	3.14377	35.0536	0.209403	-0.735681	-1.39551	2.12943	1.54961	0.848741	1.21998	2.87194	3.53626
AN67	1.5316	6.43422	112.979	3.26326	34.9411	0.972	-0.737398	-1.05003	2.91569	1.80677	0.588768	1.45379	3.27809	3.20527
AN68	2.11808	6.29407	128.361	3.47253	38.3794	0.461966	-0.797293	-2.80551	2.70199	2.15829	0.203142	1.65384	3.14234	3.38233
AN69	2.09219	6.694	111.149	3.52903	34.6404	0.359376	-0.625576	-0.494232	2.84884	1.64483	0.456141	1.25095	3.01298	3.61998
AN70	2.80398	6.29083	133.013	3.43641	39.7789	1.16647	-0.531519	-0.895845	3.3505	1.59061	1.05809	1.36363	2.71706	3.18023
AN71	1.32662	6.06816	128.941	3.06891	38.3232	0.366186	-1.22436	-1.67453	2.33852	1.54176	0.319335	1.11683	2.76268	0.347229
AN72	1.63119	6.67245	134.003	3.6008	40.3356	-0.285965	-2.29859	-3.18788	1.44214	2.01976	0.267907	1.65163	3.05444	3.42575
AN73	1.70387	6.51152	150.93	3.62643	44.0809	-0.254279	-1.45817	-4.34608	1.63735	1.88382	0.191453	1.28825	3.01022	3.3392
AN74	1.28902	6.68713	130.783	3.64131	39.4978	0.662245	-0.592259	-1.31235	3.13905	1.93595	0.0112375	1.1407	3.02342	1.43082
AN75	2.05778	6.04217	117.192	3.23864	35.7399	-0.0494438	-1.5307	-2.36408	2.00931	1.89805	-0.0774149	1.0481	2.99516	3.06939
AN76	1.8741	6.47729	120.776	3.37906	36.8638	0.308919	-1.3225	-2.18438	2.48426	1.8181	-0.153797	0.917334	2.76414	1.85817
AN77	1.5531	6.37689	131.708	3.3831	39.3154	0.141263	-1.33912	-2.25555	1.82178	1.92705	0.542289	1.47193	3.05104	2.91528
AN78	1.49548	6.64271	143.097	3.69191	42.4772	0.408481	-1.57366	-1.68125	2.59665	1.87911	0.0993587	1.18709	2.77648	3.46227
AN79	1.62216	6.43086	113.927	3.49062	34.9068	0.372021	-0.725437	-1.75762	2.48577	1.93938	0.0319112	0.897368	2.90747	3.45944
AN80	1.83465	6.7088	127.763	3.7403	39.0362	0.24067	-1.15166	-1.85235	2.42318	1.94731	0.14869	1.31893	3.20092	3.28391
AN81	1.52617	6.22229	109.196	3.2234	33.9315	-0.398879	-1.99553	-2.05568	1.38595	1.96009	-0.196941	0.931386	2.65473	3.51023
AN82	1.83703	6.2839	129.826	3.48	38.6252	-0.120189	-1.39752	-2.00892	1.79014	1.84324	0.168649	1.21252	0.677226	3.64612
AN83	2.09419	6.61343	139.294	3.61366	41.8153	-0.0922292	-2.12618	-3.33619	1.48191	1.91591	0.27339	1.28439	2.82916	3.85737
AN84	3.42793	6.37128	131.628	3.51395	39.6717	-0.159979	-1.10603	-2.2008	2.2998	1.84464	0.166419	1.04877	2.89629	3.49186
AN85	2.34975	6.14171	145.348	3.47425	42.7488	-0.297923	-2.22607	-2.95852	1.77016	1.80389	0.0818553	1.09864	2.36514	3.85506
AN86	1.96158	6.19532	131.891	3.44953	39.5634	-0.246509	-2.209	-2.45266	1.53246	1.89487	0.24438	1.3972	2.25331	3.76768
AN87	2.70656	6.39284	154.229	3.69718	44.8097	0.292245	-0.57318	-2.2972	2.72505	1.97959	0.170538	0.781568	3.08479	3.4408
AN88	2.14382	6.44348	131.619	3.4566	39.6689	0.0488242	-1.85856	-2.51437	1.6212	1.84749	0.297313	1.26638	2.83114	3.60535
AN89	2.13894	6.8597	130.002	3.86558	39.7467	0.2099	-1.93427	-2.27632	2.32599	1.97488	0.365674	1.22133	2.28132	3.79419
AN90	2.6504	6.70861	142.172	3.80449	42.3458	0.336937	-0.5977	-1.48377	3.17257	1.84074	0.186373	1.19267	2.76385	3.16786
AN91	1.84627	6.48001	103.452	3.08696	32.8359	0.0831013	-1.52694	-1.71028	1.77592	1.62766	0.160346	0.873605	3.05286	2.19651
AN92	1.54898	6.36386	113.756	3.23226	35.4417	0.0923257	-1.63259	-1.81915	1.58699	1.80187	1.01766	1.60055	2.59134	3.5889
AN93	2.42449	6.39376	142.307	3.49888	42.2741	0.119917	-1.44084	-1.84495	2.45227	1.59693	0.156618	0.878621	2.81436	3.351
AN94	2.07732	6.53321	112.855	3.17501	35.7632	0.128742	-3.09805	-1.67141	1.58861	1.82881	0.413302	1.34074	3.2271	3.451
AN95	1.80674	6.52298	116.782	3.33931	36.345	-0.100952	-1.8619	-2.15788	1.81185	1.95987	0.199821	1.3087	3.00825	2.60377
AN96	3.18498	6.25917	141.822	3.65809	42.0934	0.199597	-1.56544	-1.2531	2.52633	1.84031	0.253709	1.31513	1.2121	3.92376
AN97	2.50771	6.15335	140.896	3.49691	41.8244	0.308939	-1.79399	-2.3077	1.84861	1.57122	0.463961	1.35431	2.65314	3.6885
AN98	3.79732	6.59911	128.673	3.75361	39.3177	0.37697	-1.16858	-1.31809	2.76845	1.95974	0.113258	0.921012	3.08026	3.33012
AN99	2.71223	6.20599	144.82	3.57629	42.8498	0.519479	-1.15033	-0.96206	3.11307	1.95808	0.139534	1.17499	2.66657	3.895
AN100	2.52643	6.44098	138.812	3.66029	41.1328	-0.406756	-1.93252	-3.49734	1.46666	1.98854	-0.0170916	1.04586	1.41086	1.74549
AN101	1.99778	6.09142	139.445	3.60071	40.9649	0.492193	-0.755528	-1.00318	3.10954	1.8639	0.314415	1.13671	2.28453	3.59824
AN102	1.55298	6.71988	133.482	3.69666	40.1437	0.213038	-1.26708	-2.2886	2.35383	1.89473	0.127559	1.37617	3.13152	3.33601
