# Supplementary material for: Multi-omic data integration for the study of production, carcass, and meat quality traits in Nellore cattle
Source: Front Genet. 2022 Oct 21;13:948240. doi: 10.3389/fgene.2022.948240 (PMC9634488; doi:10.3389/fgene.2022.948240)
Supplement: Supplementary file 2 [file Table3.XLSX]

## Sheet: Sheet0
FACTOR	INTERNAL ID	protein KD ID	Entry name	Protein names	Gene names	Organism	Length	Gene ontology (biological process)	Gene ontology (cellular component)	Gene ontology (molecular function)	Gene ontology (GO)	Gene ontology IDs	Cross-reference (GeneID)
prot1	P10336	P79293	MYH7_PIG	Myosin-7 (Myosin heavy chain 7) (Myosin heavy chain slow isoform) (MyHC-slow) (Myosin heavy chain, cardiac muscle beta isoform) (MyHC-beta)	MYH7	Sus scrofa (Pig)	1935		myofibril [GO:0030016]; myosin complex [GO:0016459]; myosin filament [GO:0032982]; sarcomere [GO:0030017]	actin filament binding [GO:0051015]; ATP binding [GO:0005524]; calmodulin binding [GO:0005516]; motor activity [GO:0003774]	myofibril [GO:0030016]; myosin complex [GO:0016459]; myosin filament [GO:0032982]; sarcomere [GO:0030017]; actin filament binding [GO:0051015]; ATP binding [GO:0005524]; calmodulin binding [GO:0005516]; motor activity [GO:0003774]	GO:0003774; GO:0005516; GO:0005524; GO:0016459; GO:0030016; GO:0030017; GO:0032982; GO:0051015	396860;
prot1	P105741	A2ASS6	TITIN_MOUSE	Titin (EC 2.7.11.1) (Connectin)	Ttn	Mus musculus (Mouse)	35213	adult heart development [GO:0007512]; cardiac muscle contraction [GO:0060048]; cardiac muscle fiber development [GO:0048739]; cardiac muscle hypertrophy [GO:0003300]; cardiac muscle tissue morphogenesis [GO:0055008]; cardiac myofibril assembly [GO:0055003]; detection of muscle stretch [GO:0035995]; forward locomotion [GO:0043056]; heart development [GO:0007507]; heart growth [GO:0060419]; heart m…	A band [GO:0031672]; condensed nuclear chromosome [GO:0000794]; I band [GO:0031674]; M band [GO:0031430]; muscle myosin complex [GO:0005859]; myofibril [GO:0030016]; sarcomere [GO:0030017]; striated muscle thin filament [GO:0005865]; Z disc [GO:0030018]	actin filament binding [GO:0051015]; actinin binding [GO:0042805]; ankyrin binding [GO:0030506]; ATP binding [GO:0005524]; calcium ion binding [GO:0005509]; calmodulin binding [GO:0005516]; enzyme binding [GO:0019899]; identical protein binding [GO:0042802]; muscle alpha-actinin binding [GO:0051371]; protease binding [GO:0002020]; protein kinase binding [GO:0019901]; protein self-association [GO:…	A band [GO:0031672]; condensed nuclear chromosome [GO:0000794]; I band [GO:0031674]; M band [GO:0031430]; muscle myosin complex [GO:0005859]; myofibril [GO:0030016]; sarcomere [GO:0030017]; striated muscle thin filament [GO:0005865]; Z disc [GO:0030018]; actin filament binding [GO:0051015]; actinin binding [GO:0042805]; ankyrin binding [GO:0030506]; ATP binding [GO:0005524]; calcium ion binding […	GO:0000794; GO:0001701; GO:0001756; GO:0002020; GO:0003007; GO:0003300; GO:0004674; GO:0004713; GO:0005200; GO:0005509; GO:0005516; GO:0005524; GO:0005859; GO:0005865; GO:0006936; GO:0007507; GO:0007512; GO:0008307; GO:0010628; GO:0010737; GO:0019899; GO:0019901; GO:0021591; GO:0030016; GO:0030017; GO:0030018; GO:0030240; GO:0030241; GO:0030506; GO:0031430; GO:0031433; GO:0031672; GO:0031674; GO:…
prot1	P106042	Q9BE40	MYH1_BOVIN	Myosin-1 (Myosin heavy chain 1) (Myosin heavy chain 2x) (MyHC-2x) (Myosin heavy chain, skeletal muscle, adult 1)	MYH1	Bos taurus (Bovine)	1938		myofibril [GO:0030016]; myosin complex [GO:0016459]; myosin filament [GO:0032982]	actin filament binding [GO:0051015]; ATP binding [GO:0005524]; calmodulin binding [GO:0005516]; motor activity [GO:0003774]	myofibril [GO:0030016]; myosin complex [GO:0016459]; myosin filament [GO:0032982]; actin filament binding [GO:0051015]; ATP binding [GO:0005524]; calmodulin binding [GO:0005516]; motor activity [GO:0003774]	GO:0003774; GO:0005516; GO:0005524; GO:0016459; GO:0030016; GO:0032982; GO:0051015	281337;
prot1	P106332	Q3T0P6	PGK1_BOVIN	Phosphoglycerate kinase 1 (EC 2.7.2.3)	PGK1	Bos taurus (Bovine)	417	cellular response to hypoxia [GO:0071456]; epithelial cell differentiation [GO:0030855]; gluconeogenesis [GO:0006094]; glycolytic process [GO:0006096]; negative regulation of angiogenesis [GO:0016525]; plasminogen activation [GO:0031639]	cytosol [GO:0005829]; extracellular space [GO:0005615]; membrane raft [GO:0045121]	ADP binding [GO:0043531]; ATP binding [GO:0005524]; phosphoglycerate kinase activity [GO:0004618]; protein-disulfide reductase activity [GO:0047134]	cytosol [GO:0005829]; extracellular space [GO:0005615]; membrane raft [GO:0045121]; ADP binding [GO:0043531]; ATP binding [GO:0005524]; phosphoglycerate kinase activity [GO:0004618]; protein-disulfide reductase activity [GO:0047134]; cellular response to hypoxia [GO:0071456]; epithelial cell differentiation [GO:0030855]; gluconeogenesis [GO:0006094]; glycolytic process [GO:0006096]; negative regu…	GO:0004618; GO:0005524; GO:0005615; GO:0005829; GO:0006094; GO:0006096; GO:0016525; GO:0030855; GO:0031639; GO:0043531; GO:0045121; GO:0047134; GO:0071456	507476;
prot1	P110727	Q5E956	TPIS_BOVIN	Triosephosphate isomerase (TIM) (EC 5.3.1.1) (Methylglyoxal synthase) (EC 4.2.3.3) (Triose-phosphate isomerase)	TPI1	Bos taurus (Bovine)	249	gluconeogenesis [GO:0006094]; glyceraldehyde-3-phosphate biosynthetic process [GO:0046166]; glycerol catabolic process [GO:0019563]; glycolytic process [GO:0006096]; methylglyoxal biosynthetic process [GO:0019242]	cytosol [GO:0005829]	methylglyoxal synthase activity [GO:0008929]; protein homodimerization activity [GO:0042803]; triose-phosphate isomerase activity [GO:0004807]	cytosol [GO:0005829]; methylglyoxal synthase activity [GO:0008929]; protein homodimerization activity [GO:0042803]; triose-phosphate isomerase activity [GO:0004807]; gluconeogenesis [GO:0006094]; glyceraldehyde-3-phosphate biosynthetic process [GO:0046166]; glycerol catabolic process [GO:0019563]; glycolytic process [GO:0006096]; methylglyoxal biosynthetic process [GO:0019242]	GO:0004807; GO:0005829; GO:0006094; GO:0006096; GO:0008929; GO:0019242; GO:0019563; GO:0042803; GO:0046166	281543;
prot1	P111796	Q05639	EF1A2_HUMAN	Elongation factor 1-alpha 2 (EF-1-alpha-2) (Eukaryotic elongation factor 1 A-2) (eEF1A-2) (Statin-S1)	EEF1A2 EEF1AL STN	Homo sapiens (Human)	463	positive regulation of apoptotic process [GO:0043065]; positive regulation of lipid kinase activity [GO:0090218]; regulation of chaperone-mediated autophagy [GO:1904714]; response to electrical stimulus [GO:0051602]; response to inorganic substance [GO:0010035]; translation [GO:0006412]; translational elongation [GO:0006414]	cytoplasm [GO:0005737]; cytoplasmic side of lysosomal membrane [GO:0098574]; eukaryotic translation elongation factor 1 complex [GO:0005853]; neuronal cell body [GO:0043025]; synapse [GO:0045202]	GTPase activity [GO:0003924]; GTP binding [GO:0005525]; protein kinase binding [GO:0019901]; translation elongation factor activity [GO:0003746]; translation factor activity, RNA binding [GO:0008135]	cytoplasm [GO:0005737]; cytoplasmic side of lysosomal membrane [GO:0098574]; eukaryotic translation elongation factor 1 complex [GO:0005853]; neuronal cell body [GO:0043025]; synapse [GO:0045202]; GTP binding [GO:0005525]; GTPase activity [GO:0003924]; protein kinase binding [GO:0019901]; translation elongation factor activity [GO:0003746]; translation factor activity, RNA binding [GO:0008135]; p…	GO:0003746; GO:0003924; GO:0005525; GO:0005737; GO:0005853; GO:0006412; GO:0006414; GO:0008135; GO:0010035; GO:0019901; GO:0043025; GO:0043065; GO:0045202; GO:0051602; GO:0090218; GO:0098574; GO:1904714	1917;
prot1	P112129	P10096	G3P_BOVIN	Glyceraldehyde-3-phosphate dehydrogenase (GAPDH) (EC 1.2.1.12) (Peptidyl-cysteine S-nitrosylase GAPDH) (EC 2.6.99.-)	GAPDH GAPD	Bos taurus (Bovine)	333	glucose metabolic process [GO:0006006]; glycolytic process [GO:0006096]; microtubule cytoskeleton organization [GO:0000226]; neuron apoptotic process [GO:0051402]; peptidyl-cysteine S-trans-nitrosylation [GO:0035606]; protein stabilization [GO:0050821]; regulation of neurotransmitter loading into synaptic vesicle [GO:0099162]; regulation of translation [GO:0006417]	cytoplasm [GO:0005737]; cytosol [GO:0005829]; extrinsic component of synaptic vesicle membrane [GO:0098850]; GAIT complex [GO:0097452]; microtubule cytoskeleton [GO:0015630]; nucleus [GO:0005634]	disordered domain specific binding [GO:0097718]; glyceraldehyde-3-phosphate dehydrogenase (NAD+) (phosphorylating) activity [GO:0004365]; microtubule binding [GO:0008017]; NAD binding [GO:0051287]; NADP binding [GO:0050661]; peptidyl-cysteine S-nitrosylase activity [GO:0035605]	cytoplasm [GO:0005737]; cytosol [GO:0005829]; extrinsic component of synaptic vesicle membrane [GO:0098850]; GAIT complex [GO:0097452]; microtubule cytoskeleton [GO:0015630]; nucleus [GO:0005634]; disordered domain specific binding [GO:0097718]; glyceraldehyde-3-phosphate dehydrogenase (NAD+) (phosphorylating) activity [GO:0004365]; microtubule binding [GO:0008017]; NAD binding [GO:0051287]; NADP…	GO:0000226; GO:0004365; GO:0005634; GO:0005737; GO:0005829; GO:0006006; GO:0006096; GO:0006417; GO:0008017; GO:0015630; GO:0035605; GO:0035606; GO:0050661; GO:0050821; GO:0051287; GO:0051402; GO:0097452; GO:0097718; GO:0098850; GO:0099162	281181;
prot1	P1888	P19858	LDHA_BOVIN	L-lactate dehydrogenase A chain (LDH-A) (EC 1.1.1.27) (LDH muscle subunit) (LDH-M)	LDHA	Bos taurus (Bovine)	332	carbohydrate metabolic process [GO:0005975]; carboxylic acid metabolic process [GO:0019752]	cytoplasm [GO:0005737]	L-lactate dehydrogenase activity [GO:0004459]	cytoplasm [GO:0005737]; L-lactate dehydrogenase activity [GO:0004459]; carbohydrate metabolic process [GO:0005975]; carboxylic acid metabolic process [GO:0019752]	GO:0004459; GO:0005737; GO:0005975; GO:0019752	281274;
prot1	P20310	P11974	KPYM_RABIT	Pyruvate kinase PKM (EC 2.7.1.40) (Pyruvate kinase muscle isozyme)	PKM PKM2	Oryctolagus cuniculus (Rabbit)	531	positive regulation of cytoplasmic translation [GO:2000767]; positive regulation of sprouting angiogenesis [GO:1903672]	nucleus [GO:0005634]; rough endoplasmic reticulum [GO:0005791]	ATP binding [GO:0005524]; kinase activity [GO:0016301]; magnesium ion binding [GO:0000287]; mRNA binding [GO:0003729]; potassium ion binding [GO:0030955]; pyruvate kinase activity [GO:0004743]	nucleus [GO:0005634]; rough endoplasmic reticulum [GO:0005791]; ATP binding [GO:0005524]; kinase activity [GO:0016301]; magnesium ion binding [GO:0000287]; mRNA binding [GO:0003729]; potassium ion binding [GO:0030955]; pyruvate kinase activity [GO:0004743]; positive regulation of cytoplasmic translation [GO:2000767]; positive regulation of sprouting angiogenesis [GO:1903672]	GO:0000287; GO:0003729; GO:0004743; GO:0005524; GO:0005634; GO:0005791; GO:0016301; GO:0030955; GO:1903672; GO:2000767	100008676;
prot1	P23425	P79134	ANXA6_BOVIN	Annexin A6 (Annexin VI) (Annexin-6)	ANXA6 ANX6	Bos taurus (Bovine)	673	apoptotic signaling pathway [GO:0097190]; biomineral tissue development [GO:0031214]; calcium ion import [GO:0070509]; calcium ion transmembrane transport [GO:0070588]; calcium ion transport [GO:0006816]; growth plate cartilage chondrocyte differentiation [GO:0003418]; mitochondrial calcium ion homeostasis [GO:0051560]; negative regulation of sequestering of calcium ion [GO:0051283]; neural crest…	chromaffin granule membrane [GO:0042584]; cytoplasm [GO:0005737]; cytosol [GO:0005829]; focal adhesion [GO:0005925]; integral component of membrane [GO:0016021]; melanosome [GO:0042470]; membrane [GO:0016020]; mitochondrial crista [GO:0030061]; perinuclear region of cytoplasm [GO:0048471]; plasma membrane [GO:0005886]; stress fiber [GO:0001725]; vesicle [GO:0031982]	actin filament binding [GO:0051015]; calcium channel activity [GO:0005262]; calcium-dependent phospholipid binding [GO:0005544]; calcium-dependent protein binding [GO:0048306]; calcium ion binding [GO:0005509]; cargo receptor activity [GO:0038024]; cholesterol binding [GO:0015485]; chondroitin sulfate binding [GO:0035374]; enzyme binding [GO:0019899]; GTP binding [GO:0005525]; heparin binding [GO…	chromaffin granule membrane [GO:0042584]; cytoplasm [GO:0005737]; cytosol [GO:0005829]; focal adhesion [GO:0005925]; integral component of membrane [GO:0016021]; melanosome [GO:0042470]; membrane [GO:0016020]; mitochondrial crista [GO:0030061]; perinuclear region of cytoplasm [GO:0048471]; plasma membrane [GO:0005886]; stress fiber [GO:0001725]; vesicle [GO:0031982]; actin filament binding [GO:00…	GO:0001725; GO:0001755; GO:0001778; GO:0001786; GO:0003418; GO:0005262; GO:0005509; GO:0005525; GO:0005544; GO:0005737; GO:0005829; GO:0005886; GO:0005925; GO:0006816; GO:0006937; GO:0008201; GO:0015276; GO:0015485; GO:0016020; GO:0016021; GO:0019899; GO:0030061; GO:0031214; GO:0031982; GO:0035374; GO:0038024; GO:0042470; GO:0042584; GO:0048306; GO:0048471; GO:0051015; GO:0051283; GO:0051560; GO:…	327685;
prot1	P23577	Q32KV0	PGAM2_BOVIN	Phosphoglycerate mutase 2 (EC 5.4.2.11) (EC 5.4.2.4) (BPG-dependent PGAM 2)	PGAM2	Bos taurus (Bovine)	253	glycolytic process [GO:0006096]		bisphosphoglycerate mutase activity [GO:0004082]; hydrolase activity [GO:0016787]; phosphoglycerate mutase activity [GO:0004619]	bisphosphoglycerate mutase activity [GO:0004082]; hydrolase activity [GO:0016787]; phosphoglycerate mutase activity [GO:0004619]; glycolytic process [GO:0006096]	GO:0004082; GO:0004619; GO:0006096; GO:0016787	515067;
prot1	P24195	Q08DP0	PGM1_BOVIN	Phosphoglucomutase-1 (PGM 1) (EC 5.4.2.2) (Glucose phosphomutase 1)	PGM1	Bos taurus (Bovine)	562	carbohydrate metabolic process [GO:0005975]; glucose metabolic process [GO:0006006]	cytosol [GO:0005829]	magnesium ion binding [GO:0000287]; phosphoglucomutase activity [GO:0004614]	cytosol [GO:0005829]; magnesium ion binding [GO:0000287]; phosphoglucomutase activity [GO:0004614]; carbohydrate metabolic process [GO:0005975]; glucose metabolic process [GO:0006006]	GO:0000287; GO:0004614; GO:0005829; GO:0005975; GO:0006006	534402;
prot1	P24536	P11116	LEG1_BOVIN	Galectin-1 (Gal-1) (14 kDa lectin) (Beta-galactoside-binding lectin L-14-I) (Galaptin) (Lactose-binding lectin 1) (Lectin galactoside-binding soluble 1) (S-Lac lectin 1)	LGALS1	Bos taurus (Bovine)	135	apoptotic process [GO:0006915]; myoblast differentiation [GO:0045445]; plasma cell differentiation [GO:0002317]; positive regulation of viral entry into host cell [GO:0046598]; T cell costimulation [GO:0031295]	cytoplasm [GO:0005737]; extracellular space [GO:0005615]	carbohydrate binding [GO:0030246]; laminin binding [GO:0043236]	cytoplasm [GO:0005737]; extracellular space [GO:0005615]; carbohydrate binding [GO:0030246]; laminin binding [GO:0043236]; apoptotic process [GO:0006915]; myoblast differentiation [GO:0045445]; plasma cell differentiation [GO:0002317]; positive regulation of viral entry into host cell [GO:0046598]; T cell costimulation [GO:0031295]	GO:0002317; GO:0005615; GO:0005737; GO:0006915; GO:0030246; GO:0031295; GO:0043236; GO:0045445; GO:0046598	326598;
prot1	P30530	P00570	KAD1_BOVIN	Adenylate kinase isoenzyme 1 (AK 1) (EC 2.7.4.3) (EC 2.7.4.6) (ATP-AMP transphosphorylase 1) (ATP:AMP phosphotransferase) (Adenylate monophosphate kinase) (Myokinase)	AK1	Bos taurus (Bovine)	194	ADP biosynthetic process [GO:0006172]; AMP metabolic process [GO:0046033]; ATP metabolic process [GO:0046034]; nucleoside diphosphate phosphorylation [GO:0006165]; nucleoside triphosphate biosynthetic process [GO:0009142]	cytoplasm [GO:0005737]; cytosol [GO:0005829]	adenylate kinase activity [GO:0004017]; ATP binding [GO:0005524]; nucleoside diphosphate kinase activity [GO:0004550]	cytoplasm [GO:0005737]; cytosol [GO:0005829]; adenylate kinase activity [GO:0004017]; ATP binding [GO:0005524]; nucleoside diphosphate kinase activity [GO:0004550]; ADP biosynthetic process [GO:0006172]; AMP metabolic process [GO:0046033]; ATP metabolic process [GO:0046034]; nucleoside diphosphate phosphorylation [GO:0006165]; nucleoside triphosphate biosynthetic process [GO:0009142]	GO:0004017; GO:0004550; GO:0005524; GO:0005737; GO:0005829; GO:0006165; GO:0006172; GO:0009142; GO:0046033; GO:0046034	280715;
prot1	P31183	Q3ZBD7	G6PI_BOVIN	Glucose-6-phosphate isomerase (GPI) (EC 5.3.1.9) (Autocrine motility factor) (AMF) (Neuroleukin) (NLK) (Phosphoglucose isomerase) (PGI) (Phosphohexose isomerase) (PHI)	GPI	Bos taurus (Bovine)	557	gluconeogenesis [GO:0006094]; glucose 6-phosphate metabolic process [GO:0051156]; glycolytic process [GO:0006096]	cytosol [GO:0005829]; extracellular space [GO:0005615]	cytokine activity [GO:0005125]; glucose-6-phosphate isomerase activity [GO:0004347]; monosaccharide binding [GO:0048029]	cytosol [GO:0005829]; extracellular space [GO:0005615]; cytokine activity [GO:0005125]; glucose-6-phosphate isomerase activity [GO:0004347]; monosaccharide binding [GO:0048029]; gluconeogenesis [GO:0006094]; glucose 6-phosphate metabolic process [GO:0051156]; glycolytic process [GO:0006096]	GO:0004347; GO:0005125; GO:0005615; GO:0005829; GO:0006094; GO:0006096; GO:0048029; GO:0051156	280808;
prot1	P3286	Q9XSC6	KCRM_BOVIN	Creatine kinase M-type (EC 2.7.3.2) (Creatine kinase M chain) (Creatine phosphokinase M-type) (CPK-M) (M-CK)	CKM	Bos taurus (Bovine)	381	phosphocreatine biosynthetic process [GO:0046314]; response to heat [GO:0009408]	cytoplasm [GO:0005737]; extracellular space [GO:0005615]	ATP binding [GO:0005524]; creatine kinase activity [GO:0004111]; kinase activity [GO:0016301]	cytoplasm [GO:0005737]; extracellular space [GO:0005615]; ATP binding [GO:0005524]; creatine kinase activity [GO:0004111]; kinase activity [GO:0016301]; phosphocreatine biosynthetic process [GO:0046314]; response to heat [GO:0009408]	GO:0004111; GO:0005524; GO:0005615; GO:0005737; GO:0009408; GO:0016301; GO:0046314	286822;
prot1	P35194	P00883	ALDOA_RABIT	Fructose-bisphosphate aldolase A (EC 4.1.2.13) (Muscle-type aldolase)	ALDOA	Oryctolagus cuniculus (Rabbit)	364	glycolytic process [GO:0006096]; negative regulation of Arp2/3 complex-mediated actin nucleation [GO:0034316]; positive regulation of cell migration [GO:0030335]; protein homotetramerization [GO:0051289]	I band [GO:0031674]; M band [GO:0031430]	fructose-bisphosphate aldolase activity [GO:0004332]	I band [GO:0031674]; M band [GO:0031430]; fructose-bisphosphate aldolase activity [GO:0004332]; glycolytic process [GO:0006096]; negative regulation of Arp2/3 complex-mediated actin nucleation [GO:0034316]; positive regulation of cell migration [GO:0030335]; protein homotetramerization [GO:0051289]	GO:0004332; GO:0006096; GO:0030335; GO:0031430; GO:0031674; GO:0034316; GO:0051289	100009055;
prot1	P52335	Q5E946	PARK7_BOVIN	Parkinson disease protein 7 homolog (Maillard deglycase) (Parkinsonism-associated deglycase) (Protein DJ-1) (DJ-1) (Protein/nucleic acid deglycase DJ-1) (EC 3.1.2.-) (EC 3.5.1.-) (EC 3.5.1.124)	PARK7	Bos taurus (Bovine)	189	adult locomotory behavior [GO:0008344]; autophagy [GO:0006914]; cellular detoxification of aldehyde [GO:0110095]; cellular detoxification of methylglyoxal [GO:0140041]; cellular response to glyoxal [GO:0036471]; cellular response to hydrogen peroxide [GO:0070301]; cellular response to oxidative stress [GO:0034599]; detection of oxidative stress [GO:0070994]; detoxification of copper ion [GO:00102…	cell body [GO:0044297]; chromatin [GO:0000785]; cytoplasm [GO:0005737]; cytosol [GO:0005829]; endoplasmic reticulum [GO:0005783]; membrane raft [GO:0045121]; mitochondrial intermembrane space [GO:0005758]; mitochondrial matrix [GO:0005759]; mitochondrion [GO:0005739]; neuron projection [GO:0043005]; nucleus [GO:0005634]; perinuclear region of cytoplasm [GO:0048471]; plasma membrane [GO:0005886]; …	androgen receptor binding [GO:0050681]; copper ion binding [GO:0005507]; cupric ion binding [GO:1903135]; cuprous ion binding [GO:1903136]; cytokine binding [GO:0019955]; glyoxalase (glycolic acid-forming) activity [GO:1990422]; kinase binding [GO:0019900]; L-dopa decarboxylase activator activity [GO:0036478]; mercury ion binding [GO:0045340]; mRNA binding [GO:0003729]; oxygen sensor activity [GO…	cell body [GO:0044297]; chromatin [GO:0000785]; cytoplasm [GO:0005737]; cytosol [GO:0005829]; endoplasmic reticulum [GO:0005783]; membrane raft [GO:0045121]; mitochondrial intermembrane space [GO:0005758]; mitochondrial matrix [GO:0005759]; mitochondrion [GO:0005739]; neuron projection [GO:0043005]; nucleus [GO:0005634]; perinuclear region of cytoplasm [GO:0048471]; plasma membrane [GO:0005886]; …	GO:0000785; GO:0002866; GO:0003713; GO:0003729; GO:0005507; GO:0005634; GO:0005737; GO:0005739; GO:0005758; GO:0005759; GO:0005783; GO:0005829; GO:0005886; GO:0006281; GO:0006469; GO:0006517; GO:0006914; GO:0006954; GO:0007005; GO:0007338; GO:0008233; GO:0008344; GO:0010273; GO:0010629; GO:0016532; GO:0016570; GO:0016605; GO:0019826; GO:0019900; GO:0019955; GO:0030073; GO:0031334; GO:0032091; GO:…	511268;
prot1	P56244	Q6QGC0	PDLI3_PIG	PDZ and LIM domain protein 3 (Actinin-associated LIM protein) (Alpha-actinin-2-associated LIM protein)	PDLIM3	Sus scrofa (Pig)	365	actin cytoskeleton organization [GO:0030036]; heart development [GO:0007507]; muscle structure development [GO:0061061]	adherens junction [GO:0005912]; cytosol [GO:0005829]; filamentous actin [GO:0031941]; stress fiber [GO:0001725]; Z disc [GO:0030018]	actin binding [GO:0003779]; metal ion binding [GO:0046872]; muscle alpha-actinin binding [GO:0051371]	adherens junction [GO:0005912]; cytosol [GO:0005829]; filamentous actin [GO:0031941]; stress fiber [GO:0001725]; Z disc [GO:0030018]; actin binding [GO:0003779]; metal ion binding [GO:0046872]; muscle alpha-actinin binding [GO:0051371]; actin cytoskeleton organization [GO:0030036]; heart development [GO:0007507]; muscle structure development [GO:0061061]	GO:0001725; GO:0003779; GO:0005829; GO:0005912; GO:0007507; GO:0030018; GO:0030036; GO:0031941; GO:0046872; GO:0051371; GO:0061061	414421;
prot1	P65412	Q62234	MYOM1_MOUSE	Myomesin-1 (Myomesin family member 1) (Skelemin)	Myom1	Mus musculus (Mouse)	1667	extraocular skeletal muscle development [GO:0002074]; muscle contraction [GO:0006936]; positive regulation of gene expression [GO:0010628]; positive regulation of protein secretion [GO:0050714]; protein kinase A signaling [GO:0010737]	cytoskeleton [GO:0005856]; M band [GO:0031430]; myosin filament [GO:0032982]; sarcomere [GO:0030017]	actin filament binding [GO:0051015]; identical protein binding [GO:0042802]; kinase binding [GO:0019900]; protein homodimerization activity [GO:0042803]; structural constituent of cytoskeleton [GO:0005200]	cytoskeleton [GO:0005856]; M band [GO:0031430]; myosin filament [GO:0032982]; sarcomere [GO:0030017]; actin filament binding [GO:0051015]; identical protein binding [GO:0042802]; kinase binding [GO:0019900]; protein homodimerization activity [GO:0042803]; structural constituent of cytoskeleton [GO:0005200]; extraocular skeletal muscle development [GO:0002074]; muscle contraction [GO:0006936]; pos…	GO:0002074; GO:0005200; GO:0005856; GO:0006936; GO:0010628; GO:0010737; GO:0019900; GO:0030017; GO:0031430; GO:0032982; GO:0042802; GO:0042803; GO:0050714; GO:0051015	17929;
prot1	P65413	P52179	MYOM1_HUMAN	Myomesin-1 (190 kDa connectin-associated protein) (190 kDa titin-associated protein) (Myomesin family member 1)	MYOM1	Homo sapiens (Human)	1685	extraocular skeletal muscle development [GO:0002074]; muscle contraction [GO:0006936]; positive regulation of gene expression [GO:0010628]; positive regulation of protein secretion [GO:0050714]; protein kinase A signaling [GO:0010737]	M band [GO:0031430]; striated muscle myosin thick filament [GO:0005863]	actin filament binding [GO:0051015]; identical protein binding [GO:0042802]; kinase binding [GO:0019900]; protein homodimerization activity [GO:0042803]; structural constituent of muscle [GO:0008307]	M band [GO:0031430]; striated muscle myosin thick filament [GO:0005863]; actin filament binding [GO:0051015]; identical protein binding [GO:0042802]; kinase binding [GO:0019900]; protein homodimerization activity [GO:0042803]; structural constituent of muscle [GO:0008307]; extraocular skeletal muscle development [GO:0002074]; muscle contraction [GO:0006936]; positive regulation of gene expression…	GO:0002074; GO:0005863; GO:0006936; GO:0008307; GO:0010628; GO:0010737; GO:0019900; GO:0031430; GO:0042802; GO:0042803; GO:0050714; GO:0051015	8736;
prot1	P6688	P79334	PYGM_BOVIN	Glycogen phosphorylase, muscle form (EC 2.4.1.1) (Myophosphorylase)	PYGM	Bos taurus (Bovine)	842	glycogen catabolic process [GO:0005980]	cytoplasm [GO:0005737]	glycogen phosphorylase activity [GO:0008184]; linear malto-oligosaccharide phosphorylase activity [GO:0102250]; nucleotide binding [GO:0000166]; pyridoxal phosphate binding [GO:0030170]; SHG alpha-glucan phosphorylase activity [GO:0102499]	cytoplasm [GO:0005737]; glycogen phosphorylase activity [GO:0008184]; linear malto-oligosaccharide phosphorylase activity [GO:0102250]; nucleotide binding [GO:0000166]; pyridoxal phosphate binding [GO:0030170]; SHG alpha-glucan phosphorylase activity [GO:0102499]; glycogen catabolic process [GO:0005980]	GO:0000166; GO:0005737; GO:0005980; GO:0008184; GO:0030170; GO:0102250; GO:0102499	327664;
prot1	P69377	Q5KR49	TPM1_BOVIN	Tropomyosin alpha-1 chain (Alpha-tropomyosin) (Tropomyosin-1)	TPM1	Bos taurus (Bovine)	284	actin filament organization [GO:0007015]; cardiac muscle contraction [GO:0060048]; muscle contraction [GO:0006936]	actin cytoskeleton [GO:0015629]; actin filament [GO:0005884]; cardiac myofibril [GO:0097512]; myofibril [GO:0030016]; sarcomere [GO:0030017]	actin filament binding [GO:0051015]; disordered domain specific binding [GO:0097718]; identical protein binding [GO:0042802]; protein heterodimerization activity [GO:0046982]; protein homodimerization activity [GO:0042803]	actin cytoskeleton [GO:0015629]; actin filament [GO:0005884]; cardiac myofibril [GO:0097512]; myofibril [GO:0030016]; sarcomere [GO:0030017]; actin filament binding [GO:0051015]; disordered domain specific binding [GO:0097718]; identical protein binding [GO:0042802]; protein heterodimerization activity [GO:0046982]; protein homodimerization activity [GO:0042803]; actin filament organization [GO:0…	GO:0005884; GO:0006936; GO:0007015; GO:0015629; GO:0030016; GO:0030017; GO:0042802; GO:0042803; GO:0046982; GO:0051015; GO:0060048; GO:0097512; GO:0097718	281544;
prot1	P81857	P35573	GDE_HUMAN	Glycogen debranching enzyme (Glycogen debrancher) [Includes: 4-alpha-glucanotransferase (EC 2.4.1.25) (Oligo-1,4-1,4-glucantransferase); Amylo-alpha-1,6-glucosidase (Amylo-1,6-glucosidase) (EC 3.2.1.33) (Dextrin 6-alpha-D-glucosidase)]	AGL GDE	Homo sapiens (Human)	1532	glycogen biosynthetic process [GO:0005978]; glycogen catabolic process [GO:0005980]; neutrophil degranulation [GO:0043312]; response to glucocorticoid [GO:0051384]; response to nutrient [GO:0007584]	cytoplasm [GO:0005737]; cytosol [GO:0005829]; extracellular region [GO:0005576]; ficolin-1-rich granule lumen [GO:1904813]; inclusion body [GO:0016234]; isoamylase complex [GO:0043033]; nucleus [GO:0005634]; sarcoplasmic reticulum [GO:0016529]; secretory granule lumen [GO:0034774]	4-alpha-glucanotransferase activity [GO:0004134]; amylo-alpha-1,6-glucosidase activity [GO:0004135]; beta-maltose 4-alpha-glucanotransferase activity [GO:0102500]; glycogen debranching enzyme activity [GO:0004133]; polysaccharide binding [GO:0030247]; polyubiquitin modification-dependent protein binding [GO:0031593]	cytoplasm [GO:0005737]; cytosol [GO:0005829]; extracellular region [GO:0005576]; ficolin-1-rich granule lumen [GO:1904813]; inclusion body [GO:0016234]; isoamylase complex [GO:0043033]; nucleus [GO:0005634]; sarcoplasmic reticulum [GO:0016529]; secretory granule lumen [GO:0034774]; 4-alpha-glucanotransferase activity [GO:0004134]; amylo-alpha-1,6-glucosidase activity [GO:0004135]; beta-maltose 4-…	GO:0004133; GO:0004134; GO:0004135; GO:0005576; GO:0005634; GO:0005737; GO:0005829; GO:0005978; GO:0005980; GO:0007584; GO:0016234; GO:0016529; GO:0030247; GO:0031593; GO:0034774; GO:0043033; GO:0043312; GO:0051384; GO:0102500; GO:1904813	178;
prot1	P82012	Q9BE41	MYH2_BOVIN	Myosin-2 (Myosin heavy chain 2) (Myosin heavy chain 2a) (MyHC-2a) (Myosin heavy chain, skeletal muscle, adult 2)	MYH2	Bos taurus (Bovine)	1940		microtubule organizing center [GO:0005815]; myofibril [GO:0030016]; myosin complex [GO:0016459]; myosin filament [GO:0032982]; sarcomere [GO:0030017]	actin filament binding [GO:0051015]; ATP binding [GO:0005524]; calmodulin binding [GO:0005516]; motor activity [GO:0003774]	microtubule organizing center [GO:0005815]; myofibril [GO:0030016]; myosin complex [GO:0016459]; myosin filament [GO:0032982]; sarcomere [GO:0030017]; actin filament binding [GO:0051015]; ATP binding [GO:0005524]; calmodulin binding [GO:0005516]; motor activity [GO:0003774]	GO:0003774; GO:0005516; GO:0005524; GO:0005815; GO:0016459; GO:0030016; GO:0030017; GO:0032982; GO:0051015
prot1	P88568	Q0III9	ACTN3_BOVIN	Alpha-actinin-3 (Alpha-actinin skeletal muscle isoform 3) (F-actin cross-linking protein)	ACTN3	Bos taurus (Bovine)	901	bone morphogenesis [GO:0060349]; muscle contraction [GO:0006936]; negative regulation of calcineurin-NFAT signaling cascade [GO:0070885]; negative regulation of cold-induced thermogenesis [GO:0120163]; negative regulation of glycolytic process [GO:0045820]; negative regulation of oxidative phosphorylation [GO:0090324]; negative regulation of relaxation of muscle [GO:1901078]; positive regulation …	brush border [GO:0005903]; Z disc [GO:0030018]	actin filament binding [GO:0051015]; calcium ion binding [GO:0005509]	brush border [GO:0005903]; Z disc [GO:0030018]; actin filament binding [GO:0051015]; calcium ion binding [GO:0005509]; bone morphogenesis [GO:0060349]; muscle contraction [GO:0006936]; negative regulation of calcineurin-NFAT signaling cascade [GO:0070885]; negative regulation of cold-induced thermogenesis [GO:0120163]; negative regulation of glycolytic process [GO:0045820]; negative regulation of…	GO:0005509; GO:0005903; GO:0006936; GO:0014728; GO:0014732; GO:0014883; GO:0014894; GO:0030018; GO:0031448; GO:0045820; GO:0048633; GO:0048743; GO:0051015; GO:0060349; GO:0070885; GO:0090324; GO:0120163; GO:1900159; GO:1901078; GO:1903715; GO:1904025	539375;
prot1	P88573	Q3ZC55	ACTN2_BOVIN	Alpha-actinin-2 (Alpha-actinin skeletal muscle isoform 2) (F-actin cross-linking protein)	ACTN2	Bos taurus (Bovine)	894		Z disc [GO:0030018]	actin binding [GO:0003779]; calcium ion binding [GO:0005509]	Z disc [GO:0030018]; actin binding [GO:0003779]; calcium ion binding [GO:0005509]	GO:0003779; GO:0005509; GO:0030018	536607;
prot1	P92783	P54296	MYOM2_HUMAN	Myomesin-2 (165 kDa connectin-associated protein) (165 kDa titin-associated protein) (M-protein) (Myomesin family member 2)	MYOM2	Homo sapiens (Human)	1465	extraocular skeletal muscle development [GO:0002074]; muscle contraction [GO:0006936]	M band [GO:0031430]; mitochondrion [GO:0005739]; myosin filament [GO:0032982]	actin filament binding [GO:0051015]; kinase binding [GO:0019900]; structural constituent of muscle [GO:0008307]	M band [GO:0031430]; mitochondrion [GO:0005739]; myosin filament [GO:0032982]; actin filament binding [GO:0051015]; kinase binding [GO:0019900]; structural constituent of muscle [GO:0008307]; extraocular skeletal muscle development [GO:0002074]; muscle contraction [GO:0006936]	GO:0002074; GO:0005739; GO:0006936; GO:0008307; GO:0019900; GO:0031430; GO:0032982; GO:0051015	9172;
prot2	P106345	P00829	ATPB_BOVIN	ATP synthase subunit beta, mitochondrial (EC 7.1.2.2) (ATP synthase F1 subunit beta)	ATP5F1B ATP5B	Bos taurus (Bovine)	528	mitochondrial ATP synthesis coupled proton transport [GO:0042776]	mitochondrial proton-transporting ATP synthase complex [GO:0005753]; proton-transporting ATP synthase complex, catalytic core F(1) [GO:0045261]	ATPase activity [GO:0016887]; ATP binding [GO:0005524]; proton-transporting ATPase activity, rotational mechanism [GO:0046961]; proton-transporting ATP synthase activity, rotational mechanism [GO:0046933]	mitochondrial proton-transporting ATP synthase complex [GO:0005753]; proton-transporting ATP synthase complex, catalytic core F(1) [GO:0045261]; ATP binding [GO:0005524]; ATPase activity [GO:0016887]; proton-transporting ATP synthase activity, rotational mechanism [GO:0046933]; proton-transporting ATPase activity, rotational mechanism [GO:0046961]; mitochondrial ATP synthesis coupled proton trans…	GO:0005524; GO:0005753; GO:0016887; GO:0042776; GO:0045261; GO:0046933; GO:0046961	327675;
prot2	P110818	Q3T145	MDHC_BOVIN	Malate dehydrogenase, cytoplasmic (EC 1.1.1.37) (Cytosolic malate dehydrogenase)	MDH1	Bos taurus (Bovine)	334	carbohydrate metabolic process [GO:0005975]; malate metabolic process [GO:0006108]; NADH metabolic process [GO:0006734]; oxaloacetate metabolic process [GO:0006107]; tricarboxylic acid cycle [GO:0006099]	cytosol [GO:0005829]	L-malate dehydrogenase activity [GO:0030060]	cytosol [GO:0005829]; L-malate dehydrogenase activity [GO:0030060]; carbohydrate metabolic process [GO:0005975]; malate metabolic process [GO:0006108]; NADH metabolic process [GO:0006734]; oxaloacetate metabolic process [GO:0006107]; tricarboxylic acid cycle [GO:0006099]	GO:0005829; GO:0005975; GO:0006099; GO:0006107; GO:0006108; GO:0006734; GO:0030060	535182;
prot2	P15911	Q8MKH6	TNNT1_BOVIN	Troponin T, slow skeletal muscle (TnTs) (Slow skeletal muscle troponin T) (sTnT)	TNNT1	Bos taurus (Bovine)	263	muscle contraction [GO:0006936]; regulation of muscle contraction [GO:0006937]; sarcomere organization [GO:0045214]; slow-twitch skeletal muscle fiber contraction [GO:0031444]	troponin complex [GO:0005861]	tropomyosin binding [GO:0005523]; troponin T binding [GO:0031014]	troponin complex [GO:0005861]; tropomyosin binding [GO:0005523]; troponin T binding [GO:0031014]; muscle contraction [GO:0006936]; regulation of muscle contraction [GO:0006937]; sarcomere organization [GO:0045214]; slow-twitch skeletal muscle fiber contraction [GO:0031444]	GO:0005523; GO:0005861; GO:0006936; GO:0006937; GO:0031014; GO:0031444; GO:0045214	282095;
prot2	P27712	P19483	ATPA_BOVIN	ATP synthase subunit alpha, mitochondrial (ATP synthase F1 subunit alpha)	ATP5F1A ATP5A1 ATP5A2	Bos taurus (Bovine)	553	ATP synthesis coupled proton transport [GO:0015986]	mitochondrial proton-transporting ATP synthase complex [GO:0005753]; plasma membrane [GO:0005886]; proton-transporting ATP synthase complex, catalytic core F(1) [GO:0045261]	ADP binding [GO:0043531]; ATP binding [GO:0005524]; proton-transporting ATP synthase activity, rotational mechanism [GO:0046933]	mitochondrial proton-transporting ATP synthase complex [GO:0005753]; plasma membrane [GO:0005886]; proton-transporting ATP synthase complex, catalytic core F(1) [GO:0045261]; ADP binding [GO:0043531]; ATP binding [GO:0005524]; proton-transporting ATP synthase activity, rotational mechanism [GO:0046933]; ATP synthesis coupled proton transport [GO:0015986]	GO:0005524; GO:0005753; GO:0005886; GO:0015986; GO:0043531; GO:0045261; GO:0046933	282578;
prot2	P28051	P23004	QCR2_BOVIN	Cytochrome b-c1 complex subunit 2, mitochondrial (Complex III subunit 2) (Core protein II) (Ubiquinol-cytochrome-c reductase complex core protein 2)	UQCRC2	Bos taurus (Bovine)	453	proteolysis [GO:0006508]	mitochondrial inner membrane [GO:0005743]; mitochondrion [GO:0005739]; respirasome [GO:0070469]	metal ion binding [GO:0046872]	mitochondrial inner membrane [GO:0005743]; mitochondrion [GO:0005739]; respirasome [GO:0070469]; metal ion binding [GO:0046872]; proteolysis [GO:0006508]	GO:0005739; GO:0005743; GO:0006508; GO:0046872; GO:0070469	282394;
prot2	P37652	P12344	AATM_BOVIN	Aspartate aminotransferase, mitochondrial (mAspAT) (EC 2.6.1.1) (Fatty acid-binding protein) (FABP-1) (Glutamate oxaloacetate transaminase 2) (Kynurenine aminotransferase 4) (Kynurenine aminotransferase IV) (Kynurenine--oxoglutarate transaminase 4) (Kynurenine--oxoglutarate transaminase IV) (Plasma membrane-associated fatty acid-binding protein) (FABPpm) (Transaminase A)	GOT2	Bos taurus (Bovine)	430	2-oxoglutarate metabolic process [GO:0006103]; aspartate biosynthetic process [GO:0006532]; aspartate catabolic process [GO:0006533]; aspartate metabolic process [GO:0006531]; fatty acid transport [GO:0015908]; glutamate catabolic process to 2-oxoglutarate [GO:0019551]; glutamate catabolic process to aspartate [GO:0019550]; glutamate metabolic process [GO:0006536]; oxaloacetate metabolic process …	cell surface [GO:0009986]; mitochondrial inner membrane [GO:0005743]; mitochondrial matrix [GO:0005759]; mitochondrion [GO:0005739]; plasma membrane [GO:0005886]	kynurenine-oxoglutarate transaminase activity [GO:0016212]; L-aspartate:2-oxoglutarate aminotransferase activity [GO:0004069]; pyridoxal phosphate binding [GO:0030170]	cell surface [GO:0009986]; mitochondrial inner membrane [GO:0005743]; mitochondrial matrix [GO:0005759]; mitochondrion [GO:0005739]; plasma membrane [GO:0005886]; kynurenine-oxoglutarate transaminase activity [GO:0016212]; L-aspartate:2-oxoglutarate aminotransferase activity [GO:0004069]; pyridoxal phosphate binding [GO:0030170]; 2-oxoglutarate metabolic process [GO:0006103]; aspartate biosynthet…	GO:0004069; GO:0005739; GO:0005743; GO:0005759; GO:0005886; GO:0006103; GO:0006107; GO:0006531; GO:0006532; GO:0006533; GO:0006536; GO:0009986; GO:0015908; GO:0016212; GO:0019550; GO:0019551; GO:0030170; GO:0045471	286886;
prot2	P56448	Q32LG3	MDHM_BOVIN	Malate dehydrogenase, mitochondrial (EC 1.1.1.37)	MDH2	Bos taurus (Bovine)	338	aerobic respiration [GO:0009060]; carbohydrate metabolic process [GO:0005975]; malate metabolic process [GO:0006108]; tricarboxylic acid cycle [GO:0006099]	cytoplasm [GO:0005737]; membrane [GO:0016020]; mitochondrial matrix [GO:0005759]; mitochondrion [GO:0005739]	L-malate dehydrogenase activity [GO:0030060]; protein homodimerization activity [GO:0042803]	cytoplasm [GO:0005737]; membrane [GO:0016020]; mitochondrial matrix [GO:0005759]; mitochondrion [GO:0005739]; L-malate dehydrogenase activity [GO:0030060]; protein homodimerization activity [GO:0042803]; aerobic respiration [GO:0009060]; carbohydrate metabolic process [GO:0005975]; malate metabolic process [GO:0006108]; tricarboxylic acid cycle [GO:0006099]	GO:0005737; GO:0005739; GO:0005759; GO:0005975; GO:0006099; GO:0006108; GO:0009060; GO:0016020; GO:0030060; GO:0042803	281306;
prot2	P5761	P31800	QCR1_BOVIN	Cytochrome b-c1 complex subunit 1, mitochondrial (Complex III subunit 1) (Core protein I) (Ubiquinol-cytochrome-c reductase complex core protein 1)	UQCRC1	Bos taurus (Bovine)	480		mitochondrial inner membrane [GO:0005743]; mitochondrion [GO:0005739]; respirasome [GO:0070469]	metal ion binding [GO:0046872]	mitochondrial inner membrane [GO:0005743]; mitochondrion [GO:0005739]; respirasome [GO:0070469]; metal ion binding [GO:0046872]	GO:0005739; GO:0005743; GO:0046872; GO:0070469	282393;
prot2	P80450	Q6ZMU5	TRI72_HUMAN	Tripartite motif-containing protein 72 (Mitsugumin-53) (Mg53)	TRIM72 MG53	Homo sapiens (Human)	477	exocytosis [GO:0006887]; muscle contraction [GO:0006936]; muscle organ development [GO:0007517]; muscle system process [GO:0003012]; negative regulation of insulin-like growth factor receptor signaling pathway [GO:0043569]; negative regulation of insulin receptor signaling pathway [GO:0046627]; negative regulation of myotube differentiation [GO:0010832]; plasma membrane repair [GO:0001778]; prote…	cytoplasm [GO:0005737]; cytoplasmic vesicle membrane [GO:0030659]; sarcolemma [GO:0042383]	identical protein binding [GO:0042802]; phosphatidylserine binding [GO:0001786]; ubiquitin conjugating enzyme binding [GO:0031624]; ubiquitin protein ligase activity [GO:0061630]; zinc ion binding [GO:0008270]	cytoplasm [GO:0005737]; cytoplasmic vesicle membrane [GO:0030659]; sarcolemma [GO:0042383]; identical protein binding [GO:0042802]; phosphatidylserine binding [GO:0001786]; ubiquitin conjugating enzyme binding [GO:0031624]; ubiquitin protein ligase activity [GO:0061630]; zinc ion binding [GO:0008270]; exocytosis [GO:0006887]; muscle contraction [GO:0006936]; muscle organ development [GO:0007517];…	GO:0001778; GO:0001786; GO:0003012; GO:0005737; GO:0006887; GO:0006936; GO:0007517; GO:0008270; GO:0010832; GO:0016567; GO:0030659; GO:0031624; GO:0042383; GO:0042802; GO:0043161; GO:0043569; GO:0046627; GO:0051260; GO:0061630	493829;
prot2	P9732	P33097	AATC_BOVIN	Aspartate aminotransferase, cytoplasmic (cAspAT) (EC 2.6.1.1) (EC 2.6.1.3) (Cysteine aminotransferase, cytoplasmic) (Cysteine transaminase, cytoplasmic) (cCAT) (Glutamate oxaloacetate transaminase 1) (Transaminase A)	GOT1	Bos taurus (Bovine)	413	aspartate biosynthetic process [GO:0006532]; aspartate catabolic process [GO:0006533]; cellular response to insulin stimulus [GO:0032869]; fatty acid homeostasis [GO:0055089]; glutamate catabolic process to 2-oxoglutarate [GO:0019551]; glutamate catabolic process to aspartate [GO:0019550]; glycerol biosynthetic process [GO:0006114]; Notch signaling pathway [GO:0007219]; oxaloacetate metabolic pro…	cytosol [GO:0005829]; nucleoplasm [GO:0005654]	L-aspartate:2-oxoglutarate aminotransferase activity [GO:0004069]; L-cysteine:2-oxoglutarate aminotransferase activity [GO:0047801]; phosphatidylserine decarboxylase activity [GO:0004609]; pyridoxal phosphate binding [GO:0030170]	cytosol [GO:0005829]; nucleoplasm [GO:0005654]; L-aspartate:2-oxoglutarate aminotransferase activity [GO:0004069]; L-cysteine:2-oxoglutarate aminotransferase activity [GO:0047801]; phosphatidylserine decarboxylase activity [GO:0004609]; pyridoxal phosphate binding [GO:0030170]; aspartate biosynthetic process [GO:0006532]; aspartate catabolic process [GO:0006533]; cellular response to insulin stim…	GO:0004069; GO:0004609; GO:0005654; GO:0005829; GO:0006107; GO:0006114; GO:0006532; GO:0006533; GO:0007219; GO:0019550; GO:0019551; GO:0030170; GO:0032869; GO:0047801; GO:0051384; GO:0055089	281206;
prot4	P42575	P48788	TNNI2_HUMAN	Troponin I, fast skeletal muscle (Troponin I, fast-twitch isoform)	TNNI2	Homo sapiens (Human)	182	cardiac muscle contraction [GO:0060048]; muscle contraction [GO:0006936]; muscle filament sliding [GO:0030049]; positive regulation of transcription, DNA-templated [GO:0045893]; regulation of muscle contraction [GO:0006937]; skeletal muscle contraction [GO:0003009]	cytosol [GO:0005829]; nucleus [GO:0005634]; troponin complex [GO:0005861]	actin binding [GO:0003779]; troponin T binding [GO:0031014]	cytosol [GO:0005829]; nucleus [GO:0005634]; troponin complex [GO:0005861]; actin binding [GO:0003779]; troponin T binding [GO:0031014]; cardiac muscle contraction [GO:0060048]; muscle contraction [GO:0006936]; muscle filament sliding [GO:0030049]; positive regulation of transcription, DNA-templated [GO:0045893]; regulation of muscle contraction [GO:0006937]; skeletal muscle contraction [GO:000300…	GO:0003009; GO:0003779; GO:0005634; GO:0005829; GO:0005861; GO:0006936; GO:0006937; GO:0030049; GO:0031014; GO:0045893; GO:0060048	7136;
prot4	P82014	Q9TV62	MYH4_PIG	Myosin-4 (Myosin heavy chain 2b) (MyHC-2b) (Myosin heavy chain 4) (Myosin heavy chain, skeletal muscle, fetal)	MYH4	Sus scrofa (Pig)	1937		myofibril [GO:0030016]; myosin complex [GO:0016459]; myosin filament [GO:0032982]	actin filament binding [GO:0051015]; ATP binding [GO:0005524]; calmodulin binding [GO:0005516]; motor activity [GO:0003774]	myofibril [GO:0030016]; myosin complex [GO:0016459]; myosin filament [GO:0032982]; actin filament binding [GO:0051015]; ATP binding [GO:0005524]; calmodulin binding [GO:0005516]; motor activity [GO:0003774]	GO:0003774; GO:0005516; GO:0005524; GO:0016459; GO:0030016; GO:0032982; GO:0051015	100144306;
prot5	P101852	P20929	NEBU_HUMAN	Nebulin	NEB	Homo sapiens (Human)	6669	cardiac muscle thin filament assembly [GO:0071691]; muscle fiber development [GO:0048747]; muscle filament sliding [GO:0030049]; muscle organ development [GO:0007517]; regulation of actin filament length [GO:0030832]; somatic muscle development [GO:0007525]	actin cytoskeleton [GO:0015629]; cytosol [GO:0005829]; extracellular exosome [GO:0070062]; Z disc [GO:0030018]	actin filament binding [GO:0051015]; structural constituent of muscle [GO:0008307]	actin cytoskeleton [GO:0015629]; cytosol [GO:0005829]; extracellular exosome [GO:0070062]; Z disc [GO:0030018]; actin filament binding [GO:0051015]; structural constituent of muscle [GO:0008307]; cardiac muscle thin filament assembly [GO:0071691]; muscle fiber development [GO:0048747]; muscle filament sliding [GO:0030049]; muscle organ development [GO:0007517]; regulation of actin filament length…	GO:0005829; GO:0007517; GO:0007525; GO:0008307; GO:0015629; GO:0030018; GO:0030049; GO:0030832; GO:0048747; GO:0051015; GO:0070062; GO:0071691	4703;
prot5	P101858	P20929	NEBU_HUMAN	Nebulin	NEB	Homo sapiens (Human)	6669	cardiac muscle thin filament assembly [GO:0071691]; muscle fiber development [GO:0048747]; muscle filament sliding [GO:0030049]; muscle organ development [GO:0007517]; regulation of actin filament length [GO:0030832]; somatic muscle development [GO:0007525]	actin cytoskeleton [GO:0015629]; cytosol [GO:0005829]; extracellular exosome [GO:0070062]; Z disc [GO:0030018]	actin filament binding [GO:0051015]; structural constituent of muscle [GO:0008307]	actin cytoskeleton [GO:0015629]; cytosol [GO:0005829]; extracellular exosome [GO:0070062]; Z disc [GO:0030018]; actin filament binding [GO:0051015]; structural constituent of muscle [GO:0008307]; cardiac muscle thin filament assembly [GO:0071691]; muscle fiber development [GO:0048747]; muscle filament sliding [GO:0030049]; muscle organ development [GO:0007517]; regulation of actin filament length…	GO:0005829; GO:0007517; GO:0007525; GO:0008307; GO:0015629; GO:0030018; GO:0030049; GO:0030832; GO:0048747; GO:0051015; GO:0070062; GO:0071691	4703;
