# Supplementary material for: Multi-omic data integration for the study of production, carcass, and meat quality traits in Nellore cattle
Source: Front Genet. 2022 Oct 21;13:948240. doi: 10.3389/fgene.2022.948240 (PMC9634488; doi:10.3389/fgene.2022.948240)
Supplement: Supplementary file 3 [file Table4.XLS]

## Sheet: Pathway Maps
Enrichment analysis report
Enrichment by Pathway Maps					BlueEntraramnoBN_genelist
#	Maps	Total	pValue	Min FDR	p-value	FDR	In Data	Network Objects from Active Data
1	DNA damage_Role of SUMO in p53 regulation	17	0.00413424	0.0153197	0.00413424	0.0153197	1	RanBP2
2	Transport_RAN regulation pathway	18	0.00437707	0.0153197	0.00437707	0.0153197	1	RanBP2
3	Proteolysis_Putative SUMO-1 pathway	29	0.00704565	0.015721	0.00704565	0.015721	1	RanBP2
4	Cholesterol and Sphingolipid transport / Transport from Golgi and ER to the apical membrane (normal and CF)	37	0.00898344	0.015721	0.00898344	0.015721	1	CERT
5	Role of epigenetic alterations in proliferation and differentiation of SCLC cells	72	0.0174316	0.0234229	0.0174316	0.0234229	1	NFIA
6	Transport_Intracellular cholesterol transport	83	0.0200768	0.0234229	0.0200768	0.0234229	1	CERT
7	Sphingolipid metabolism	108	0.0260709	0.0260709	0.0260709	0.0260709	1	CERT

## Sheet: Process Networks
Enrichment analysis report
Enrichment by Process Networks					BlueEntraramnoBN_genelist
#	Networks	Total	pValue	Min FDR	p-value	FDR	In Data	Network Objects from Active Data
1	Protein folding_Protein folding nucleus	58	0.00815294	0.0163059	0.00815294	0.0163059	1	RanBP2
2	Protein folding_Folding in normal condition	119	0.0167276	0.0167276	0.0167276	0.0167276	1	RanBP2

## Sheet: Diseases (by Biomarkers)
Enrichment analysis report
Enrichment by Diseases (by Biomarkers)					BlueEntraramnoBN_genelist
#	Diseases	Total	pValue	Min FDR	p-value	FDR	In Data	Network Objects from Active Data
1	Megalencephaly	65	0.000398687	0.0459023	0.000398687	0.0459023	2	NF-I, NFIA
2	Kidney Neoplasms	12604	0.000465649	0.0459023	0.000465649	0.0459023	12	ATP11B, RGPD6, FILIP, CERT, NF-I, N4BP2, RanBP2, RGPD3, NFIA, ZNF294, RGPD8, RGPD4
3	Kidney Diseases	13157	0.000755827	0.0459023	0.000755827	0.0459023	12	ATP11B, RGPD6, FILIP, CERT, NF-I, N4BP2, RanBP2, RGPD3, NFIA, ZNF294, RGPD8, RGPD4
4	Neuroectodermal Tumors	9096	0.00119662	0.0459023	0.00119662	0.0459023	10	ATP11B, RGPD6, FILIP, CERT, NF-I, RanBP2, RGPD3, NFIA, ZNF294, RGPD4
5	Neoplasms, Germ Cell and Embryonal	9250	0.0013863	0.0459023	0.0013863	0.0459023	10	ATP11B, RGPD6, FILIP, CERT, NF-I, RanBP2, RGPD3, NFIA, ZNF294, RGPD4
6	Neoplasms, Nerve Tissue	9299	0.00145185	0.0459023	0.00145185	0.0459023	10	ATP11B, RGPD6, FILIP, CERT, NF-I, RanBP2, RGPD3, NFIA, ZNF294, RGPD4
7	Hydrocephalus	145	0.00196006	0.0459023	0.00196006	0.0459023	2	NF-I, NFIA
8	Urologic Neoplasms	14476	0.0022003	0.0459023	0.0022003	0.0459023	12	ATP11B, RGPD6, FILIP, CERT, NF-I, N4BP2, RanBP2, RGPD3, NFIA, ZNF294, RGPD8, RGPD4
9	Sciatic Neuropathy	5	0.00229512	0.0459023	0.00229512	0.0459023	1	NF-I
10	Sciatica	5	0.00229512	0.0459023	0.00229512	0.0459023	1	NF-I

## Sheet: GO Processes
Enrichment analysis report
Enrichment by GO Processes					BlueEntraramnoBN_genelist
#	Processes	Total	pValue	Min FDR	p-value	FDR	In Data	Network Objects from Active Data
1	positive regulation of glucokinase activity	25	1.39565e-18	4.3629e-16	1.39565e-18	4.3629e-16	7	RGPD6, RGPD1, RGPD2, RanBP2, RGPD3, RGPD8, RGPD4
2	positive regulation of hexokinase activity	26	1.90937e-18	4.3629e-16	1.90937e-18	4.3629e-16	7	RGPD6, RGPD1, RGPD2, RanBP2, RGPD3, RGPD8, RGPD4
3	regulation of glucokinase activity	30	5.90341e-18	8.70969e-16	5.90341e-18	8.70969e-16	7	RGPD6, RGPD1, RGPD2, RanBP2, RGPD3, RGPD8, RGPD4
4	regulation of hexokinase activity	31	7.62336e-18	8.70969e-16	7.62336e-18	8.70969e-16	7	RGPD6, RGPD1, RGPD2, RanBP2, RGPD3, RGPD8, RGPD4
5	NLS-bearing protein import into nucleus	36	2.41708e-17	2.20922e-15	2.41708e-17	2.20922e-15	7	RGPD6, RGPD1, RGPD2, RanBP2, RGPD3, RGPD8, RGPD4
6	protein peptidyl-prolyl isomerization	62	1.41491e-15	1.07769e-13	1.41491e-15	1.07769e-13	7	RGPD6, RGPD1, RGPD2, RanBP2, RGPD3, RGPD8, RGPD4
7	peptidyl-proline modification	85	1.41202e-14	9.21851e-13	1.41202e-14	9.21851e-13	7	RGPD6, RGPD1, RGPD2, RanBP2, RGPD3, RGPD8, RGPD4
8	regulation of gluconeogenesis	122	1.89882e-13	1.0847e-11	1.89882e-13	1.0847e-11	7	RGPD6, RGPD1, RGPD2, RanBP2, RGPD3, RGPD8, RGPD4
9	protein import into nucleus	156	1.09399e-12	5.55506e-11	1.09399e-12	5.55506e-11	7	RGPD6, RGPD1, RGPD2, RanBP2, RGPD3, RGPD8, RGPD4
10	import into nucleus	178	2.78702e-12	1.27367e-10	2.78702e-12	1.27367e-10	7	RGPD6, RGPD1, RGPD2, RanBP2, RGPD3, RGPD8, RGPD4

## Sheet: Info
Info
General
Date	2021-06-17
Server	portal.genego.com
Version	21.2.70500
Name	ES
Login	usp_esalq
Workflow Settings
Type	Enrichment analysis
Signals	both
Active Data
Name	Type	Size		Threshold	0
BlueEntraramnoBN_genelist	General Experiment	7		P-value	0.05
