# Supplementary material for: Multi-omic data integration for the study of production, carcass, and meat quality traits in Nellore cattle
Source: Front Genet. 2022 Oct 21;13:948240. doi: 10.3389/fgene.2022.948240 (PMC9634488; doi:10.3389/fgene.2022.948240)
Supplement: Supplementary file 4 [file Table1.XLSX]

## Sheet: Tabel1-BCFA-LOADINGS
Latent Variable	Observed Phenotypes	loadings	PSD
Backfat Thickness	BTFi	0.988879	0.040601
Backfat Thickness	BFTf	0.98588	0.0229735
Meat Quality	Shear_force	0.956361	0.0479744
Meat Quality	L*	-0.959068	0.13803
Meat Quality	b*	-0.993342	0.0594987
Meat Quality	MFI	-0.784627	0.422314
Cascass	BWi	0.654395	0.146379
Cascass	Carcass_cold	0.999855	0.000248084
Cascass	Carcass_depth	0.989502	0.0940362
Cascass	fat_kidney	0.98734	0.14276
Cascass	pH	0.863028	42.062
Fat deposition	fat_pelvis	0.941502	0.0844057
Fat deposition	a*	0.991501	0.0225622
Ribeye Area	REAi	0.972744	0.0203575
Ribeye Area	REAf	0.991475	0.0128837
prot1	P79293	0.842	0.269
prot1	A2ASS6	0.966	0.097
prot1	Q9BE40	0.953	0.123
prot1	Q3T0P6	0.972	0.087
prot1	Q5E956	0.954	0.125
prot1	Q05639	0.968	0.093
prot1	P10096	0.969	0.092
prot1	P19858	0.898	0.233
prot1	P11974	0.978	0.076
prot1	P79134	0.95	0.127
prot1	Q32KV0	0.971	0.089
prot1	Q08DP0	0.964	0.1
prot1	P11116	0.942	0.147
prot1	P00570	0.99	0.059
prot1	Q3ZBD7	0.979	0.073
prot1	Q9XSC6	0.971	0.088
prot1	P00883	0.989	0.058
prot1	Q5E946	0.974	0.083
prot1	Q6QGC0	0.957	0.113
prot1	Q62234	0.918	0.196
prot1	P52179	0.951	0.126
prot1	P79334	0.981	0.07
prot1	Q5KR49	0.916	0.197
prot1	P35573	0.97	0.094
prot1	Q9BE41	0.983	0.067
prot1	Q0III9	0.965	0.098
prot1	Q3ZC55	0.97	0.092
prot1	P54296	0.981	0.07
prot2	P00829	0.882	0.296
prot2	Q3T145	0.877	0.351
prot2	Q8MKH6	0.866	0.37
prot2	P19483	0.906	0.305
prot2	P23004	0.805	0.479
prot2	P12344	0.937	0.252
prot2	Q32LG3	0.973	0.206
prot2	P31800	0.774	0.535
prot2	Q6ZMU5	0.91	0.302
prot2	P33097	0.865	0.368
prot4	P48788	0.997	0.05
prot4	Q9TV62	0.963	0.138
prot5	P20929(isoforms)	0.976	0.066
prot5	P20929(isoforms)	0.99	0.048
mirna1	bta.miR.204	0.875983	0.19511
mirna1	bta.miR.21.5p	0.993683	0.0285105
mirna1	bta.miR.22.5p	0.991152	0.0409569
mirna1	bta.miR.23a	-0.996073	0.0336852
mirna1	bta.miR.25	0.996148	0.0479154
mirna1	bta.miR.28	0.995441	0.0339732
mirna1	bta.miR.29a	0.996258	0.039432
mirna1	bta.miR.29d.3p	0.997482	0.0193579
mirna1	bta.miR.29d.5p	0.996442	0.0129401
mirna1	bta.miR.301a	0.994134	0.0257265
mirna1	bta.miR.30a.5p	-0.998973	0.0213457
mirna1	bta.miR.30b.5p	0.993121	0.0901706
mirna1	bta.miR.30c	0.995941	0.0523056
mirna1	bta.miR.331.3p	0.997489	0.0122754
mirna1	bta.miR.331.5p	-0.995706	0.0223672
mirna1	bta.miR.342	0.997328	0.0250752
mirna1	bta.miR.361	-0.994545	0.0468043
mirna1	bta.miR.374b	-0.998184	0.0145946
mirna1	bta.miR.379	-0.998707	0.00227995
mirna1	bta.miR.484	0.989304	0.0489959
mirna1	bta.miR.497	0.998771	0.00950781
mirna1	bta.miR.532	0.99135	0.06409
mirna1	bta.miR.660	0.995635	0.0303272
mirna1	bta.miR.874	-0.996259	0.0176264
mirna1	bta.miR.877	0.994946	0.0141936
mirna2	bta.let.7e	0.979464	0.558454
mirna2	bta.miR.339b	-0.970598	0.295496
mirna3	bta.let.7g	0.988963	0.465906
mirna3	bta.miR.26b	0.987284	0.213381
mirna3	bta.miR.423.5p	-0.914223	0.22642
mRNA1	LTN1	0.999	2.086
mRNA1	NFIA	0.998	2.785
mRNA1	ATP11B	0.999	2.329
mRNA1	FILIP1	0.999	2.762
mRNA1	RANBP2	0.998	3.441
mRNA1	N4BP2	0.998	1.831
mRNA1	CERT1	0.999	4.513
mRNA2	KHDC4	0.998	1.466
mRNA2	SNAPC4	0.998	1.286
mRNA2	NICN1	0.999	0.961
mRNA2	CCDC77	0.999	1.236
