# Supplementary material for: Multi-omic data integration for the study of production, carcass, and meat quality traits in Nellore cattle
Source: Front Genet. 2022 Oct 21;13:948240. doi: 10.3389/fgene.2022.948240 (PMC9634488; doi:10.3389/fgene.2022.948240)
Supplement: Supplementary file 5 [file DataSheet1.CSV]

featureID	MM.mRNA1	p.MM.mRNA1	MM.mRNA2	p.MM.mRNA2
ENSBTAG00000000039	-0.326831684	2.46E-06	0.497460287	7.74E-14
ENSBTAG00000000040	0.145749376	0.039968218	0.356593406	2.35E-07
ENSBTAG00000000049	0.007141744	0.920254375	0.850773057	6.05E-57
ENSBTAG00000000053	0.89933855	1.06E-72	-0.121831716	0.086489718
ENSBTAG00000000054	0.006623141	0.926028019	0.928058779	1.92E-86
ENSBTAG00000000056	-0.138455647	0.051145565	0.519165954	3.96E-15
ENSBTAG00000000073	-0.681886486	1.46E-28	-0.017099777	0.810547357
ENSBTAG00000000074	0.835871087	3.28E-53	-0.317194013	5.00E-06
ENSBTAG00000000081	0.817424549	4.46E-49	-0.040955576	0.56573034
ENSBTAG00000000090	0.233750029	0.000891089	0.64491774	8.69E-25
ENSBTAG00000000106	-0.398395101	5.62E-09	-0.116618366	0.100933938
ENSBTAG00000000108	0.096972889	0.17301911	0.873744784	1.40E-63
ENSBTAG00000000120	0.102444313	0.149912143	0.495200232	1.04E-13
ENSBTAG00000000125	0.452074843	2.05E-11	-0.206765106	0.003388133
ENSBTAG00000000132	-0.563978337	4.18E-18	-0.000769576	0.99139273
ENSBTAG00000000134	-0.532252016	5.94E-16	0.307415471	1.00E-05
ENSBTAG00000000146	0.046779453	0.511754927	-0.441751021	6.51E-11
ENSBTAG00000000147	0.443768619	5.21E-11	0.157533934	0.026270877
ENSBTAG00000000149	0.097661978	0.16997147	0.784610725	9.07E-43
ENSBTAG00000000152	0.848563957	2.29E-56	-0.2293139	0.001121936
ENSBTAG00000000157	0.052296344	0.463201425	0.419278244	7.10E-10
ENSBTAG00000000160	-0.250578611	0.000357391	0.157275389	0.026521388
ENSBTAG00000000172	-0.01170536	0.869660435	0.576493995	5.10E-19
ENSBTAG00000000175	0.877656356	7.73E-65	0.15522457	0.028582004
ENSBTAG00000000176	0.766163489	1.09E-39	-0.144886098	0.041173315
ENSBTAG00000000179	-0.400081919	4.78E-09	0.126517783	0.074966063
ENSBTAG00000000195	0.457102104	1.15E-11	0.15487128	0.028950458
ENSBTAG00000000201	0.917781856	5.90E-81	-0.158721904	0.025145741
ENSBTAG00000000231	0.714714354	2.05E-32	-0.398432797	5.60E-09
ENSBTAG00000000243	-0.233948102	0.000881881	0.006893978	0.923012272
ENSBTAG00000000285	0.057696664	0.418251268	0.582168191	1.91E-19
ENSBTAG00000000290	0.847310886	4.84E-56	-0.087139147	0.221014681
ENSBTAG00000000291	0.43506523	1.35E-10	0.244316923	0.000505822
ENSBTAG00000000292	-0.363370103	1.33E-07	0.652901512	1.47E-25
ENSBTAG00000000295	-0.029196371	0.68227682	0.770982892	1.83E-40
ENSBTAG00000000308	0.89582865	2.59E-71	0.154853266	0.028969354
ENSBTAG00000000312	-0.637954056	3.92E-24	-0.078132079	0.272675058
ENSBTAG00000000313	0.14710895	0.038130584	0.535695535	3.56E-16
ENSBTAG00000000317	-0.168978171	0.017037541	-0.031530371	0.65841789
ENSBTAG00000000362	0.752388504	1.45E-37	0.209679019	0.002955139
ENSBTAG00000000363	0.926894392	8.80E-86	0.20332002	0.003973475
ENSBTAG00000000372	-0.280126222	6.14E-05	0.618211781	2.29E-22
ENSBTAG00000000377	0.001296333	0.98550177	0.419749919	6.77E-10
ENSBTAG00000000387	0.048296087	0.49814989	0.92955977	2.59E-87
ENSBTAG00000000392	-0.178926806	0.011451467	0.03740771	0.599889087
ENSBTAG00000000395	0.482736697	5.18E-13	0.332060391	1.66E-06
ENSBTAG00000000406	-0.405974266	2.70E-09	0.215140769	0.00227602
ENSBTAG00000000421	0.918499574	2.58E-81	-0.021115334	0.767210994
ENSBTAG00000000423	0.138921904	0.050360598	0.743210069	3.15E-36
ENSBTAG00000000435	-0.323895298	3.06E-06	0.781542927	3.10E-42
ENSBTAG00000000439	0.029502026	0.679133683	0.671822738	1.76E-27
ENSBTAG00000000454	-0.199768885	0.004670749	0.47211806	1.93E-12
ENSBTAG00000000458	0.685643582	5.60E-29	-0.068809047	0.334193665
ENSBTAG00000000472	0.5812198	2.25E-19	-0.275485679	8.21E-05
ENSBTAG00000000476	-0.100735844	0.156861729	0.385963443	1.80E-08
ENSBTAG00000000483	-0.242822787	0.000548816	0.588896945	5.78E-20
ENSBTAG00000000494	0.507798088	1.93E-14	-0.282700092	5.22E-05
ENSBTAG00000000497	-0.713791727	2.67E-32	0.151541853	0.032626536
ENSBTAG00000000521	0.428066189	2.85E-10	-0.127273321	0.073230284
ENSBTAG00000000524	-0.554862609	1.83E-17	0.000270919	0.996969877
ENSBTAG00000000526	0.582619637	1.76E-19	-0.217709534	0.002008579
ENSBTAG00000000528	-0.429945531	2.34E-10	0.009975834	0.888783714
ENSBTAG00000000532	-0.299640675	1.71E-05	0.119131508	0.093749256
ENSBTAG00000000545	0.680164199	2.25E-28	-0.344011926	6.52E-07
ENSBTAG00000000564	-0.025986883	0.715602453	0.421572021	5.61E-10
ENSBTAG00000000565	0.730874099	1.62E-34	-0.199023443	0.004830385
ENSBTAG00000000579	0.85981355	2.05E-59	-0.151838154	0.032284045
ENSBTAG00000000588	-0.059798413	0.401470756	-0.319753504	4.15E-06
ENSBTAG00000000598	-0.637541487	4.28E-24	-0.011261763	0.874558509
ENSBTAG00000000599	-0.245000491	0.00048721	-0.659058346	3.61E-26
ENSBTAG00000000613	-0.056824477	0.42533345	-0.680864088	1.88E-28
ENSBTAG00000000616	0.440977049	7.09E-11	0.116598412	0.100992678
ENSBTAG00000000621	0.060173094	0.398521966	0.894769056	6.64E-71
ENSBTAG00000000629	0.579620657	2.97E-19	0.081356972	0.253310194
ENSBTAG00000000640	-0.679426786	2.70E-28	-0.057964914	0.416087008
ENSBTAG00000000646	-0.156427474	0.027357376	0.604743585	3.12E-21
ENSBTAG00000000650	-0.013948852	0.84496812	0.735265623	4.08E-35
ENSBTAG00000000658	-0.038769993	0.586663662	0.931036094	3.46E-88
ENSBTAG00000000666	-0.360059079	1.76E-07	0.761076471	6.90E-39
ENSBTAG00000000671	-0.003583422	0.959937432	0.686927174	4.03E-29
ENSBTAG00000000676	0.627724583	3.34E-23	0.011203888	0.875197905
ENSBTAG00000000682	0.806748602	6.82E-47	0.334807098	1.34E-06
ENSBTAG00000000683	0.396836904	6.52E-09	0.166684703	0.018620139
ENSBTAG00000000687	0.381726063	2.65E-08	-0.084172031	0.237201217
ENSBTAG00000000697	0.723075474	1.74E-33	0.189646921	0.007300064
ENSBTAG00000000705	-0.602145236	5.09E-21	-0.187744996	0.007920508
ENSBTAG00000000713	-0.267276334	0.000135464	0.255337244	0.000272845
ENSBTAG00000000718	0.228834387	0.001149928	0.676524851	5.56E-28
ENSBTAG00000000721	0.31053596	8.05E-06	0.064387319	0.366254788
ENSBTAG00000000727	0.739598432	1.02E-35	-0.38712332	1.62E-08
ENSBTAG00000000744	-0.537532265	2.70E-16	0.181108944	0.010468217
ENSBTAG00000000746	0.713201521	3.16E-32	0.209096283	0.003037495
ENSBTAG00000000748	-0.335625761	1.26E-06	-0.03040584	0.669872017
ENSBTAG00000000754	-0.081246853	0.253955346	-0.359812566	1.79E-07
ENSBTAG00000000758	-0.160194013	0.023809139	0.592970586	2.77E-20
ENSBTAG00000000764	-0.529818216	8.51E-16	0.180141917	0.010894359
ENSBTAG00000000767	0.828303804	1.86E-51	-0.128108141	0.071350451
ENSBTAG00000000770	0.79456066	1.47E-44	-0.138660667	0.050799159
ENSBTAG00000000820	-0.680696682	1.97E-28	-0.091157217	0.200370187
ENSBTAG00000000827	0.92807885	1.87E-86	-0.111892085	0.115618471
ENSBTAG00000000837	0.238080845	0.000708652	0.134099195	0.058982643
ENSBTAG00000000851	-0.285690905	4.31E-05	-0.071159447	0.317905864
ENSBTAG00000000854	0.118842891	0.094553076	0.635992603	5.95E-24
ENSBTAG00000000880	-0.384395755	2.08E-08	-0.4261418	3.49E-10
ENSBTAG00000000895	0.603524095	3.93E-21	-0.164935197	0.019911748
ENSBTAG00000000898	-0.02947307	0.679431209	-0.247404321	0.000426676
ENSBTAG00000000911	0.716566708	1.19E-32	-0.12809364	0.071382767
ENSBTAG00000000918	-0.069319844	0.330609304	0.814894756	1.51E-48
ENSBTAG00000000933	0.131637949	0.063831232	0.775635231	3.11E-41
ENSBTAG00000000945	-0.009416284	0.894984962	0.751335893	2.07E-37
ENSBTAG00000000949	0.456623609	1.21E-11	-0.128813733	0.069792388
ENSBTAG00000000955	0.542694978	1.23E-16	0.329749338	1.97E-06
ENSBTAG00000000959	-0.008989412	0.899720092	0.429228023	2.52E-10
ENSBTAG00000000960	0.339191322	9.54E-07	0.321835957	3.56E-06
ENSBTAG00000000974	0.540078807	1.84E-16	0.218695936	0.001913728
ENSBTAG00000000977	0.312016889	7.25E-06	-0.10539274	0.138470523
ENSBTAG00000000978	0.323232166	3.21E-06	0.284369473	4.69E-05
ENSBTAG00000000981	-0.242157494	0.000569026	0.752355458	1.46E-37
ENSBTAG00000000987	0.103147708	0.147119629	0.448127197	3.20E-11
ENSBTAG00000000993	-0.031929848	0.654367843	0.674337748	9.52E-28
ENSBTAG00000001005	0.368039826	8.89E-08	0.09191827	0.196622713
ENSBTAG00000001017	0.898516135	2.26E-72	-0.21992211	0.001801517
ENSBTAG00000001022	-0.73793316	1.74E-35	-0.058016596	0.415670783
ENSBTAG00000001024	0.785993008	5.18E-43	-0.097269081	0.171704209
ENSBTAG00000001029	-0.119432006	0.092918135	0.542253235	1.32E-16
ENSBTAG00000001037	0.055819259	0.433581415	0.675043228	8.01E-28
ENSBTAG00000001051	-0.125153522	0.0781847	0.448059436	3.22E-11
ENSBTAG00000001063	-0.32628591	2.56E-06	-0.078289187	0.271708981
ENSBTAG00000001083	0.909504638	4.93E-77	-0.049766392	0.485145025
ENSBTAG00000001112	-0.113739497	0.109691682	0.413215467	1.31E-09
ENSBTAG00000001114	0.852226623	2.49E-57	-0.190454576	0.007049952
ENSBTAG00000001123	0.052118758	0.464723583	0.799323239	1.88E-45
ENSBTAG00000001131	-0.266792837	0.00013945	0.790784678	7.21E-44
ENSBTAG00000001137	-0.790932902	6.78E-44	-0.010916692	0.878372003
ENSBTAG00000001146	0.781357214	3.33E-42	-0.342708905	7.24E-07
ENSBTAG00000001152	-0.084568439	0.234991839	0.526088343	1.47E-15
ENSBTAG00000001160	0.143180129	0.043644713	0.52473122	1.79E-15
ENSBTAG00000001179	0.177385439	0.012194162	0.854774418	5.12E-58
ENSBTAG00000001181	0.217423898	0.002036835	-0.554515128	1.94E-17
ENSBTAG00000001185	0.815882835	9.41E-49	0.018799868	0.792121006
ENSBTAG00000001188	-0.156162314	0.027623393	0.638565574	3.44E-24
ENSBTAG00000001274	0.774649681	4.55E-41	-0.210542504	0.002836821
ENSBTAG00000001280	0.691522725	1.22E-29	-0.192027745	0.006584601
ENSBTAG00000001282	0.827018812	3.63E-51	0.116172843	0.102251897
ENSBTAG00000001283	0.863598468	1.68E-60	-0.103786084	0.144619573
ENSBTAG00000001290	-0.12436808	0.080087822	0.448494824	3.07E-11
ENSBTAG00000001294	-0.193531044	0.006165733	0.120299089	0.090552807
ENSBTAG00000001296	-0.635254448	6.95E-24	-0.113088891	0.111751134
ENSBTAG00000001314	0.158408554	0.025438423	-0.434818596	1.39E-10
ENSBTAG00000001320	-0.278702577	6.72E-05	0.812109192	5.68E-48
ENSBTAG00000001321	-0.202524182	0.004121027	-0.103261179	0.146672864
ENSBTAG00000001328	-0.164399529	0.020322429	-0.114510449	0.107289954
ENSBTAG00000001329	-0.494428688	1.15E-13	0.181647303	0.010237412
ENSBTAG00000001348	0.493181975	1.36E-13	0.124871164	0.078864602
ENSBTAG00000001385	-0.188686206	0.00760784	0.058616956	0.410853711
ENSBTAG00000001387	0.449047082	2.88E-11	0.191305139	0.006794835
ENSBTAG00000001393	0.664108833	1.11E-26	-0.053675831	0.451471691
ENSBTAG00000001394	-0.785649434	5.96E-43	0.082943963	0.244138158
ENSBTAG00000001398	0.346437957	5.38E-07	0.149673288	0.03485829
ENSBTAG00000001408	-0.366902342	9.81E-08	-0.221631289	0.001655105
ENSBTAG00000001412	-0.156092226	0.027694078	0.507115584	2.12E-14
ENSBTAG00000001420	-0.633446509	1.02E-23	0.178646423	0.011583526
ENSBTAG00000001450	-0.023224538	0.744725159	0.873163547	2.14E-63
ENSBTAG00000001463	0.939063542	2.63E-93	-0.230061365	0.001079548
ENSBTAG00000001468	0.578671527	3.50E-19	-0.179642481	0.011120381
ENSBTAG00000001474	0.033635028	0.63719456	0.582010879	1.96E-19
ENSBTAG00000001476	0.020051403	0.778628943	0.190127255	0.007150381
ENSBTAG00000001498	-0.577113962	4.58E-19	0.114404914	0.107616263
ENSBTAG00000001499	0.885590515	1.57E-67	-0.193695077	0.006121501
ENSBTAG00000001505	0.043316467	0.54352593	0.321067771	3.77E-06
ENSBTAG00000001507	0.798407995	2.80E-45	-0.030316883	0.670781402
ENSBTAG00000001513	0.44914843	2.85E-11	-0.186943806	0.008195606
ENSBTAG00000001529	0.790142366	9.42E-44	0.056772727	0.425755832
ENSBTAG00000001538	0.038768989	0.586673367	-0.591954526	3.33E-20
ENSBTAG00000001539	0.56755518	2.31E-18	-0.152310478	0.031744413
ENSBTAG00000001546	-0.36567172	1.09E-07	-0.093917161	0.187023172
ENSBTAG00000001552	0.685813613	5.36E-29	-0.278133104	6.96E-05
ENSBTAG00000001564	0.798581873	2.60E-45	0.011977187	0.866661436
ENSBTAG00000001579	0.648530839	3.92E-25	-0.303833685	1.28E-05
ENSBTAG00000001586	0.779925076	5.87E-42	-0.002555656	0.971421972
ENSBTAG00000001616	0.403507798	3.43E-09	-0.275658851	8.12E-05
ENSBTAG00000001619	0.740378808	7.92E-36	0.042936243	0.547072698
ENSBTAG00000001644	0.806896739	6.37E-47	0.286152898	4.18E-05
ENSBTAG00000001647	-0.445916465	4.10E-11	0.803091169	3.56E-46
ENSBTAG00000001654	0.80926375	2.15E-47	0.088567207	0.213510765
ENSBTAG00000001656	-0.445699672	4.20E-11	0.221985058	0.001626192
ENSBTAG00000001666	0.802754277	4.13E-46	-0.195616978	0.00562398
ENSBTAG00000001692	0.774515471	4.79E-41	-0.243157056	0.000538914
ENSBTAG00000001700	-0.228046127	0.001197337	-0.502629425	3.89E-14
ENSBTAG00000001707	-0.102129937	0.151173129	0.463335382	5.53E-12
ENSBTAG00000001714	0.275638979	8.13E-05	0.104691807	0.141128117
ENSBTAG00000001725	-0.288424182	3.61E-05	-0.047865965	0.50198882
ENSBTAG00000001731	0.212754012	0.002553111	0.690647325	1.53E-29
ENSBTAG00000001737	0.885474319	1.73E-67	-0.250914805	0.0003507
ENSBTAG00000001748	-0.002112962	0.976370707	0.262240093	0.000182747
ENSBTAG00000001762	-0.090472585	0.203785329	0.817847796	3.63E-49
ENSBTAG00000001768	0.786556319	4.12E-43	0.086563457	0.22409216
ENSBTAG00000001770	0.60540032	2.75E-21	-0.22339725	0.001515314
ENSBTAG00000001775	0.001968532	0.977985454	0.603872693	3.68E-21
ENSBTAG00000001790	-0.062520591	0.380343242	0.790684821	7.52E-44
ENSBTAG00000001810	0.916889426	1.63E-80	-0.127601549	0.072486445
ENSBTAG00000001821	0.897273583	7.03E-72	-0.01688329	0.812901468
ENSBTAG00000001828	-0.323526219	3.14E-06	0.777543861	1.49E-41
ENSBTAG00000001834	-0.205386365	0.003612335	0.823025145	2.79E-50
ENSBTAG00000001836	0.152871595	0.031113327	-0.077790782	0.27478177
ENSBTAG00000001839	-0.289515314	3.36E-05	0.082283031	0.247929504
ENSBTAG00000001844	-0.479670953	7.60E-13	0.183614794	0.009431685
ENSBTAG00000001867	0.796727041	5.81E-45	-0.01684944	0.813269712
ENSBTAG00000001872	-0.400323802	4.67E-09	0.233636885	0.000896388
ENSBTAG00000001881	0.539591327	1.98E-16	0.242076296	0.000571539
ENSBTAG00000001887	0.699893275	1.30E-30	-0.283971875	4.81E-05
ENSBTAG00000001888	0.937313207	3.92E-92	-0.025803211	0.717526704
ENSBTAG00000001890	0.61575446	3.72E-22	0.235891282	0.000796081
ENSBTAG00000001904	-0.24283559	0.000548434	0.83698021	1.78E-53
ENSBTAG00000001906	0.092325388	0.194639077	0.762260951	4.51E-39
ENSBTAG00000001919	0.776635736	2.12E-41	-0.315128252	5.80E-06
ENSBTAG00000001928	-0.566700198	2.67E-18	-0.218653809	0.001917694
ENSBTAG00000001979	0.102230381	0.150769372	0.348109185	4.70E-07
ENSBTAG00000001996	-0.396123617	6.98E-09	0.85363241	1.04E-57
ENSBTAG00000001999	0.279332701	6.46E-05	-0.122208066	0.085514672
ENSBTAG00000002010	-0.235995632	0.000791698	0.072564236	0.308421712
ENSBTAG00000002020	0.893169157	2.71E-70	-0.040344365	0.571548486
ENSBTAG00000002021	-0.074519198	0.295535408	0.212945005	0.00252986
ENSBTAG00000002023	0.65089293	2.31E-25	0.111973854	0.115350966
ENSBTAG00000002033	0.716112295	1.36E-32	-0.160302432	0.023713164
ENSBTAG00000002034	0.038186471	0.592312237	0.351171632	3.67E-07
ENSBTAG00000002037	0.542917957	1.19E-16	-0.106079827	0.135902731
ENSBTAG00000002048	0.888475228	1.47E-68	-0.2502945	0.000363138
ENSBTAG00000002056	-0.036782242	0.606005816	0.280253281	6.09E-05
ENSBTAG00000002073	-0.017409198	0.807185631	0.511705988	1.13E-14
ENSBTAG00000002078	0.305391137	1.15E-05	0.73793338	1.74E-35
ENSBTAG00000002095	-0.271218134	0.000106721	-0.032188965	0.651746193
ENSBTAG00000002104	-0.256873374	0.0002498	0.610624004	1.01E-21
ENSBTAG00000002121	-0.559871359	8.19E-18	-0.108988656	0.125434368
ENSBTAG00000002128	-0.19445964	0.005919051	0.744566763	2.01E-36
ENSBTAG00000002130	-0.2304578	0.001057668	0.772595112	9.94E-41
ENSBTAG00000002147	0.690881382	1.44E-29	-0.146537475	0.03889413
ENSBTAG00000002151	0.676236807	5.97E-28	0.029936418	0.674676219
ENSBTAG00000002157	0.030802501	0.665822875	-0.319732662	4.16E-06
ENSBTAG00000002171	0.861049433	9.15E-60	0.007724498	0.913771516
ENSBTAG00000002177	0.894588538	7.79E-71	0.086919026	0.222187815
ENSBTAG00000002181	-0.244336763	0.000505272	-0.228838401	0.001149691
ENSBTAG00000002186	-0.358887327	1.94E-07	-0.248290348	0.000406179
ENSBTAG00000002189	-0.027836774	0.696323673	0.520266524	3.39E-15
ENSBTAG00000002202	0.77426168	5.27E-41	0.302166053	1.44E-05
ENSBTAG00000002209	0.055955396	0.432459045	-0.220408616	0.001758683
ENSBTAG00000002210	-0.069607087	0.328604549	0.890666089	2.33E-69
ENSBTAG00000002211	-0.302759215	1.38E-05	0.549725235	4.14E-17
ENSBTAG00000002260	0.121827958	0.086499499	0.605883167	2.51E-21
ENSBTAG00000002271	0.608685244	1.47E-21	-0.045266984	0.525511774
ENSBTAG00000002279	0.017760429	0.803373932	0.840290033	2.81E-54
ENSBTAG00000002280	0.819045009	2.02E-49	-0.276906658	7.52E-05
ENSBTAG00000002281	0.658050225	4.56E-26	0.117923559	0.097150081
ENSBTAG00000002287	0.814740821	1.63E-48	-0.21578915	0.002205622
ENSBTAG00000002291	0.910253063	2.26E-77	-0.098472285	0.166439016
ENSBTAG00000002294	0.171717683	0.015301751	0.023892737	0.73764539
ENSBTAG00000002295	0.834939153	5.45E-53	-0.075641107	0.288304178
ENSBTAG00000002305	-0.129633477	0.068017182	0.379263592	3.31E-08
ENSBTAG00000002319	0.458666344	9.57E-12	0.215508646	0.002235831
ENSBTAG00000002321	-0.103544188	0.145563073	0.953349673	1.99E-104
ENSBTAG00000002328	0.537607337	2.67E-16	0.066466587	0.350948119
ENSBTAG00000002336	0.800498682	1.12E-45	-0.065319876	0.35933928
ENSBTAG00000002348	0.557389034	1.22E-17	-0.07641583	0.283380406
ENSBTAG00000002350	0.013053505	0.854805778	-0.379784863	3.16E-08
ENSBTAG00000002361	-0.260156405	0.000206489	0.001035214	0.988421907
ENSBTAG00000002368	0.021473992	0.763373076	0.706150784	2.33E-31
ENSBTAG00000002370	0.504497667	3.02E-14	-0.328092893	2.24E-06
ENSBTAG00000002374	-0.464933489	4.58E-12	-0.11980409	0.091897162
ENSBTAG00000002382	-0.036048041	0.61322101	-0.40454503	3.10E-09
ENSBTAG00000002392	0.766897383	8.35E-40	-0.020617905	0.77254326
ENSBTAG00000002393	0.781630869	2.99E-42	-0.067598154	0.34278966
ENSBTAG00000002394	-0.075505363	0.289172764	0.638607086	3.41E-24
ENSBTAG00000002402	0.317541645	4.88E-06	-0.064427792	0.365952961
ENSBTAG00000002432	0.662472301	1.63E-26	-0.288541936	3.58E-05
ENSBTAG00000002440	0.182165896	0.010019342	0.751026139	2.30E-37
ENSBTAG00000002445	0.166544429	0.018720947	-0.047317379	0.506907522
ENSBTAG00000002447	0.166678485	0.018624597	0.667030668	5.57E-27
ENSBTAG00000002455	0.666651649	6.09E-27	0.179459724	0.011204116
ENSBTAG00000002457	-0.756451225	3.54E-38	-0.014611576	0.837701755
ENSBTAG00000002469	-0.322083817	3.50E-06	0.692416015	9.63E-30
ENSBTAG00000002477	-0.135002374	0.057281299	0.484681904	4.05E-13
ENSBTAG00000002504	0.930135957	1.19E-87	-0.090972409	0.201287953
ENSBTAG00000002520	0.662631401	1.57E-26	0.053540501	0.452614968
ENSBTAG00000002525	-0.773484152	7.10E-41	0.277830095	7.09E-05
ENSBTAG00000002539	-0.384938781	1.98E-08	0.036078437	0.612921556
ENSBTAG00000002551	-0.327075288	2.41E-06	-0.150965676	0.033301378
ENSBTAG00000002561	0.021268747	0.765568659	0.459927845	8.26E-12
ENSBTAG00000002562	-0.533539562	4.91E-16	-0.147922851	0.037064998
ENSBTAG00000002566	-0.085557787	0.229540903	0.317172509	5.01E-06
ENSBTAG00000002586	0.790882492	6.92E-44	-0.262359171	0.00018147
ENSBTAG00000002590	-0.066942903	0.347499172	-0.279598292	6.35E-05
ENSBTAG00000002591	-0.444155742	4.99E-11	-0.236583721	0.000767413
ENSBTAG00000002594	0.630592229	1.85E-23	-0.079630143	0.263557918
ENSBTAG00000002599	0.081194415	0.254262963	0.753150419	1.11E-37
ENSBTAG00000002605	0.207851843	0.003220361	0.096955994	0.173094336
ENSBTAG00000002606	0.580393133	2.60E-19	0.018530471	0.795033466
ENSBTAG00000002612	0.761757732	5.41E-39	-0.124264271	0.080342121
ENSBTAG00000002614	0.771942036	1.27E-40	0.218377413	0.001943901
ENSBTAG00000002615	0.387124173	1.62E-08	-0.254963664	0.00027874
ENSBTAG00000002625	0.758948199	1.47E-38	-0.102297149	0.150501435
ENSBTAG00000002628	0.022641936	0.75091554	-0.229658532	0.001102206
ENSBTAG00000002640	0.6260127	4.75E-23	0.05358175	0.45226632
ENSBTAG00000002643	0.04274928	0.548820878	0.907312108	4.67E-76
ENSBTAG00000002644	0.228929496	0.001144325	0.716307001	1.29E-32
ENSBTAG00000002693	-0.169111798	0.016949056	0.826898788	3.86E-51
ENSBTAG00000002715	-0.166592367	0.018686442	0.715169987	1.79E-32
ENSBTAG00000002716	-0.064396464	0.366186578	-0.306303794	1.08E-05
ENSBTAG00000002721	0.772836186	9.08E-41	0.262255653	0.00018258
ENSBTAG00000002730	0.171114816	0.015669877	-0.383656441	2.22E-08
ENSBTAG00000002743	-0.364716992	1.18E-07	0.722824258	1.88E-33
ENSBTAG00000002747	0.696420029	3.33E-30	-0.031197134	0.661804002
ENSBTAG00000002750	0.292488461	2.76E-05	-0.024584418	0.730340029
ENSBTAG00000002764	-0.171006719	0.015736695	0.898848549	1.66E-72
ENSBTAG00000002768	-0.419428068	7.00E-10	0.083040714	0.243586567
ENSBTAG00000002769	0.831584265	3.31E-52	-0.239372849	0.000661308
ENSBTAG00000002770	-0.479563518	7.70E-13	-0.196885314	0.005315795
ENSBTAG00000002774	0.230594561	0.001050214	0.727070584	5.21E-34
ENSBTAG00000002782	0.516165638	6.05E-15	0.238189926	0.000704537
ENSBTAG00000002783	0.759248732	1.32E-38	-0.047228883	0.507703338
ENSBTAG00000002792	0.567342796	2.40E-18	-0.069056979	0.332450782
ENSBTAG00000002796	0.543152142	1.15E-16	0.189860767	0.007233083
ENSBTAG00000002835	0.054114749	0.447774849	-0.392879456	9.48E-09
ENSBTAG00000002844	-0.095832647	0.178150814	0.385552248	1.87E-08
ENSBTAG00000002878	-0.207539282	0.003267828	0.675509248	7.14E-28
ENSBTAG00000002880	0.433565779	1.59E-10	0.262471879	0.00018027
ENSBTAG00000002883	0.569746098	1.60E-18	-0.114694985	0.106721252
ENSBTAG00000002902	0.772205484	1.15E-40	-0.234446599	0.000859094
ENSBTAG00000002907	0.310874051	7.86E-06	-0.069205935	0.331406475
ENSBTAG00000002917	-0.280206337	6.11E-05	-0.192368988	0.006487353
ENSBTAG00000002921	-0.160849575	0.023233887	0.576313078	5.26E-19
ENSBTAG00000002931	0.498691476	6.58E-14	0.029537728	0.678766904
ENSBTAG00000002938	0.688092439	2.98E-29	0.113799178	0.109504268
ENSBTAG00000002948	0.821246712	6.79E-50	-0.14156332	0.046100531
ENSBTAG00000002949	0.108677749	0.126522575	0.476896517	1.07E-12
ENSBTAG00000002953	-0.745944377	1.27E-36	0.156112147	0.027673971
ENSBTAG00000002956	0.113679368	0.109880758	0.44996384	2.60E-11
ENSBTAG00000002960	0.353067003	3.14E-07	-0.029424439	0.67993101
ENSBTAG00000002962	-0.326014239	2.61E-06	0.604283118	3.40E-21
ENSBTAG00000002966	0.83246209	2.07E-52	-0.109535156	0.12353912
ENSBTAG00000002978	0.396568498	6.69E-09	0.017417107	0.807099752
ENSBTAG00000002983	0.752286583	1.50E-37	0.001259769	0.985910658
ENSBTAG00000002997	0.43530206	1.32E-10	-0.11262207	0.113247386
ENSBTAG00000003021	0.845852494	1.14E-55	-0.17266738	0.014737164
ENSBTAG00000003035	0.591761804	3.45E-20	0.175151146	0.013345873
ENSBTAG00000003039	-0.529660184	8.71E-16	0.033239192	0.641164359
ENSBTAG00000003040	0.92718268	6.05E-86	-0.214906601	0.002301942
ENSBTAG00000003049	-0.248456062	0.000402449	0.682617162	1.21E-28
ENSBTAG00000003059	-0.5847313	1.21E-19	0.381079455	2.81E-08
ENSBTAG00000003062	0.855309344	3.66E-58	0.016371365	0.818474863
ENSBTAG00000003081	0.454981785	1.47E-11	-0.036725613	0.60656098
ENSBTAG00000003083	-0.452915687	1.86E-11	0.042629632	0.549941063
ENSBTAG00000003084	0.669873346	2.82E-27	0.207055188	0.003342594
ENSBTAG00000003092	-0.073816189	0.300127529	0.48700851	3.01E-13
ENSBTAG00000003097	0.841471816	1.44E-54	0.114425882	0.107551368
ENSBTAG00000003111	0.901754053	1.09E-73	0.078521775	0.270283041
ENSBTAG00000003112	0.340103058	8.89E-07	-0.003862493	0.956820338
ENSBTAG00000003115	0.54844643	5.06E-17	0.058579106	0.411156427
ENSBTAG00000003116	0.419727962	6.78E-10	0.123832272	0.081407385
ENSBTAG00000003148	0.252311721	0.000324122	0.587558219	7.35E-20
ENSBTAG00000003151	-0.411419621	1.57E-09	-0.344928555	6.07E-07
ENSBTAG00000003155	-0.53038213	7.83E-16	0.063285015	0.37453454
ENSBTAG00000003169	0.078675079	0.26934596	0.663878027	1.17E-26
ENSBTAG00000003176	-0.403373262	3.48E-09	0.160633689	0.023421989
ENSBTAG00000003177	-0.41088271	1.66E-09	0.07914863	0.266465338
ENSBTAG00000003178	0.759400691	1.25E-38	-0.278970292	6.61E-05
ENSBTAG00000003180	0.431388534	2.00E-10	-0.212534756	0.002580042
ENSBTAG00000003186	0.574614502	7.03E-19	-0.105040047	0.139802942
ENSBTAG00000003192	0.559215049	9.11E-18	0.026786322	0.707248088
ENSBTAG00000003200	0.686001431	5.11E-29	-0.059636744	0.402747117
ENSBTAG00000003221	0.887771213	2.64E-68	0.034819062	0.625381888
ENSBTAG00000003222	-0.313436621	6.55E-06	0.029888572	0.675166641
ENSBTAG00000003228	-0.553645872	2.23E-17	-0.240133306	0.000634824
ENSBTAG00000003239	0.67591381	6.46E-28	0.146939613	0.038355505
ENSBTAG00000003242	-0.216236458	0.002158217	0.649767066	2.98E-25
ENSBTAG00000003261	-0.14006626	0.048476405	0.819246239	1.83E-49
ENSBTAG00000003275	0.74280832	3.59E-36	-0.289756425	3.31E-05
ENSBTAG00000003298	-0.539884437	1.89E-16	0.147779553	0.037250761
ENSBTAG00000003316	-0.466196311	3.94E-12	-0.174372476	0.013769104
ENSBTAG00000003322	0.871444235	7.38E-63	-0.054426976	0.445155512
ENSBTAG00000003332	0.399223005	5.19E-09	-0.085126191	0.231907756
ENSBTAG00000003354	0.797521397	4.12E-45	-0.362282911	1.46E-07
ENSBTAG00000003361	0.497900265	7.30E-14	-0.201030653	0.004411315
ENSBTAG00000003371	-0.179786879	0.011054612	0.511645078	1.14E-14
ENSBTAG00000003376	0.731520948	1.32E-34	-0.057486635	0.419950385
ENSBTAG00000003378	0.843625477	4.18E-55	-0.100908831	0.156147224
ENSBTAG00000003381	0.070848532	0.320030302	0.313853583	6.36E-06
ENSBTAG00000003390	0.028904136	0.685287084	-0.648983273	3.54E-25
ENSBTAG00000003405	0.34257334	7.31E-07	0.183929581	0.00930812
ENSBTAG00000003417	-0.137407556	0.052947236	0.738826369	1.31E-35
ENSBTAG00000003419	0.570274015	1.47E-18	-0.171567372	0.015392821
ENSBTAG00000003425	-0.015646481	0.826382294	0.38633937	1.74E-08
ENSBTAG00000003434	-0.295355424	2.28E-05	0.003823209	0.957259081
ENSBTAG00000003436	0.017406057	0.807219742	0.382895239	2.38E-08
ENSBTAG00000003438	0.569002961	1.82E-18	-0.058410214	0.412508807
ENSBTAG00000003444	0.683349279	1.01E-28	-0.005334528	0.940390355
ENSBTAG00000003449	-0.010106223	0.887339622	0.796800654	5.63E-45
ENSBTAG00000003460	-0.129129563	0.069104022	-0.573123916	9.07E-19
ENSBTAG00000003494	0.733080714	8.11E-35	0.21111221	0.002761125
ENSBTAG00000003495	0.953295804	2.22E-104	-0.047775296	0.502800033
ENSBTAG00000003512	0.062219072	0.382649451	0.576214776	5.35E-19
ENSBTAG00000003514	-0.108456264	0.127302236	0.936288451	1.84E-91
ENSBTAG00000003526	0.648218066	4.20E-25	0.06175199	0.386238738
ENSBTAG00000003527	-0.177532393	0.012121571	0.344029329	6.52E-07
ENSBTAG00000003536	0.809652456	1.79E-47	-0.242164738	0.000568803
ENSBTAG00000003541	0.633286042	1.05E-23	0.084254826	0.236738559
ENSBTAG00000003545	-0.057310585	0.421377701	0.532086834	6.09E-16
ENSBTAG00000003546	0.724370552	1.18E-33	-0.347433264	4.96E-07
ENSBTAG00000003547	0.27312274	9.50E-05	0.066876456	0.347979014
ENSBTAG00000003555	0.596210946	1.53E-20	0.197973971	0.005063434
ENSBTAG00000003565	-0.138571288	0.050949935	0.56156231	6.22E-18
ENSBTAG00000003567	-0.325614644	2.69E-06	0.114743112	0.106573326
ENSBTAG00000003577	0.159045156	0.024846847	-0.701519554	8.37E-31
ENSBTAG00000003581	0.801786673	6.36E-46	-0.188341495	0.007721055
ENSBTAG00000003586	0.880057689	1.24E-65	-0.194462923	0.005918195
ENSBTAG00000003587	0.424903417	3.97E-10	0.282805656	5.18E-05
ENSBTAG00000003588	0.317810279	4.78E-06	-0.037790012	0.596164093
ENSBTAG00000003604	-0.067565687	0.343022051	0.258576818	0.00022637
ENSBTAG00000003607	-0.388390403	1.44E-08	-0.114622207	0.106945256
ENSBTAG00000003638	0.124706483	0.079263343	0.24123279	0.000598261
ENSBTAG00000003639	0.027318757	0.701703267	0.549932867	4.00E-17
ENSBTAG00000003675	0.13941269	0.049545184	0.498094099	7.12E-14
ENSBTAG00000003690	0.798745903	2.42E-45	-0.045813783	0.520516724
ENSBTAG00000003696	0.044165738	0.535645068	0.385444586	1.89E-08
ENSBTAG00000003697	0.25006602	0.000367822	0.679873547	2.42E-28
ENSBTAG00000003707	-0.542309517	1.31E-16	-0.075873674	0.286820116
ENSBTAG00000003708	0.656750103	6.14E-26	-0.322644213	3.36E-06
ENSBTAG00000003709	0.658986532	3.67E-26	0.100168814	0.159221022
ENSBTAG00000003710	0.348415322	4.58E-07	-0.10925841	0.124496075
ENSBTAG00000003726	0.779568135	6.75E-42	-0.210379489	0.002858824
ENSBTAG00000003740	0.685637203	5.61E-29	0.032552335	0.648076944
ENSBTAG00000003759	0.034537683	0.628180614	0.593776135	2.39E-20
ENSBTAG00000003766	-0.19886012	0.004866009	-0.035319099	0.620421502
ENSBTAG00000003799	-0.033431041	0.639239039	0.708651122	1.16E-31
ENSBTAG00000003808	0.59748225	1.21E-20	-0.044000998	0.537169306
ENSBTAG00000003809	-0.071648738	0.31458121	0.639059315	3.09E-24
ENSBTAG00000003819	0.270093746	0.000114277	0.260155017	0.000206506
ENSBTAG00000003822	0.030371381	0.670224225	0.930336634	9.04E-88
ENSBTAG00000003829	0.04509542	0.527084025	0.832695319	1.83E-52
ENSBTAG00000003835	-0.208405672	0.003137782	0.403075785	3.58E-09
ENSBTAG00000003836	0.654346244	1.06E-25	-0.30314139	1.35E-05
ENSBTAG00000003848	0.909731202	3.90E-77	0.071461597	0.315850114
ENSBTAG00000003851	0.011965162	0.866794065	0.572820268	9.55E-19
ENSBTAG00000003855	0.892414922	5.21E-70	-0.177746536	0.012016472
ENSBTAG00000003861	-0.529648689	8.72E-16	0.178554038	0.011627332
ENSBTAG00000003863	-0.27824107	6.91E-05	0.805980697	9.67E-47
ENSBTAG00000003876	0.531376871	6.76E-16	-0.38471468	2.02E-08
ENSBTAG00000003889	0.052683346	0.459893854	0.391068998	1.12E-08
ENSBTAG00000003919	0.246591039	0.000446329	0.023331141	0.743594214
ENSBTAG00000003920	-0.074522275	0.295515411	0.601226227	6.05E-21
ENSBTAG00000003942	-0.076131403	0.285181479	0.706694371	2.00E-31
ENSBTAG00000003943	0.608266088	1.59E-21	0.023604784	0.740693674
ENSBTAG00000003946	-0.016467868	0.817423514	0.86531738	5.28E-61
ENSBTAG00000003949	0.003613312	0.959603541	0.587661598	7.21E-20
ENSBTAG00000003953	0.29229144	2.80E-05	0.235782588	0.000800669
ENSBTAG00000003954	0.938837534	3.74E-93	-0.091600085	0.198183234
ENSBTAG00000003968	0.749542741	3.81E-37	0.305321806	1.16E-05
ENSBTAG00000003971	0.025735874	0.718232609	0.385843947	1.82E-08
ENSBTAG00000003985	0.214878575	0.002305063	0.826241675	5.42E-51
ENSBTAG00000004005	0.866046088	3.21E-61	-0.192034673	0.006582613
ENSBTAG00000004008	0.931881609	1.07E-88	-0.006940057	0.922499292
ENSBTAG00000004015	0.905586346	2.63E-75	-0.231169722	0.001019394
ENSBTAG00000004018	-0.099077111	0.16383825	0.611636908	8.31E-22
ENSBTAG00000004021	-0.131071829	0.064991487	0.287666619	3.79E-05
ENSBTAG00000004034	0.807510973	4.81E-47	-0.135771751	0.055864135
ENSBTAG00000004048	-0.205635622	0.003570837	-0.005269841	0.94111188
ENSBTAG00000004054	0.395792933	7.20E-09	-0.065786839	0.355907252
ENSBTAG00000004063	-0.346557823	5.32E-07	-0.121614381	0.087056834
ENSBTAG00000004079	0.686189777	4.87E-29	-0.154612034	0.029223406
ENSBTAG00000004085	-0.22889325	0.001146457	-0.067154722	0.345972305
ENSBTAG00000004091	0.87692566	1.34E-64	0.063367181	0.373913427
ENSBTAG00000004100	0.194289195	0.005963658	0.564008327	4.16E-18
ENSBTAG00000004110	0.586306228	9.18E-20	0.129714471	0.067843803
ENSBTAG00000004111	-0.168721386	0.017208708	0.637674587	4.16E-24
ENSBTAG00000004117	-0.438852652	8.95E-11	0.110206246	0.121242234
ENSBTAG00000004120	-0.24846549	0.000402237	0.796170464	7.38E-45
ENSBTAG00000004124	0.545503657	7.99E-17	-0.236339674	0.000777406
ENSBTAG00000004135	0.371588309	6.53E-08	-0.11636142	0.101692392
ENSBTAG00000004139	0.626631649	4.18E-23	0.181017861	0.010507717
ENSBTAG00000004154	0.739443006	1.07E-35	-0.125546138	0.077247183
ENSBTAG00000004172	0.776406618	2.31E-41	0.084823318	0.233578931
ENSBTAG00000004177	0.831917426	2.78E-52	0.010014721	0.888352995
ENSBTAG00000004200	-0.244902139	0.000489848	0.91237202	2.39E-78
ENSBTAG00000004204	0.907923821	2.51E-76	-0.128725911	0.069984791
ENSBTAG00000004215	-0.682120351	1.37E-28	0.102016079	0.151631795
ENSBTAG00000004216	0.860668041	1.17E-59	-0.070883866	0.319788412
ENSBTAG00000004231	-0.024535602	0.730854832	-0.447406244	3.47E-11
ENSBTAG00000004242	-0.430839933	2.12E-10	0.009044332	0.899110688
ENSBTAG00000004246	0.791011186	6.56E-44	-0.207430168	0.003284547
ENSBTAG00000004249	0.791459439	5.44E-44	-0.09539545	0.18014797
ENSBTAG00000004257	0.286586883	4.07E-05	-0.121625694	0.08702724
ENSBTAG00000004271	0.728648454	3.21E-34	-0.285877545	4.26E-05
ENSBTAG00000004273	0.035991466	0.613778545	0.586453131	8.95E-20
ENSBTAG00000004277	-0.018962084	0.790368669	0.41031101	1.76E-09
ENSBTAG00000004278	-0.069116073	0.332036235	0.55772726	1.16E-17
ENSBTAG00000004279	-0.32090107	3.82E-06	-0.735172737	4.20E-35
ENSBTAG00000004283	0.526430627	1.40E-15	0.116882633	0.100158545
ENSBTAG00000004288	-0.31422569	6.19E-06	0.030185269	0.67212775
ENSBTAG00000004310	0.142552222	0.044585114	-0.413328818	1.30E-09
ENSBTAG00000004316	0.851689468	3.46E-57	0.194293979	0.005962401
ENSBTAG00000004321	-0.133187798	0.06074145	0.467427807	3.40E-12
ENSBTAG00000004330	0.019496868	0.78459916	0.306437236	1.07E-05
ENSBTAG00000004349	-0.394127942	8.43E-09	-0.342238608	7.51E-07
ENSBTAG00000004358	0.228242919	0.001185336	0.445279829	4.40E-11
ENSBTAG00000004364	0.189841111	0.007239217	0.167677828	0.017919813
ENSBTAG00000004376	0.216808166	0.002098977	0.869353299	3.25E-62
ENSBTAG00000004378	-0.283339507	5.01E-05	0.451319787	2.23E-11
ENSBTAG00000004400	0.866469606	2.40E-61	0.085631768	0.229136912
ENSBTAG00000004406	0.756706992	3.24E-38	0.103789321	0.144606976
ENSBTAG00000004413	0.493006174	1.39E-13	-0.165821315	0.019248165
ENSBTAG00000004420	-0.02423834	0.733992237	0.445911215	4.10E-11
ENSBTAG00000004421	-0.514911934	7.21E-15	-0.176259557	0.012763111
ENSBTAG00000004427	0.848811622	1.98E-56	-0.178919779	0.01145476
ENSBTAG00000004448	0.577911378	3.99E-19	-0.161974254	0.022274865
ENSBTAG00000004449	0.71133841	5.39E-32	0.201063478	0.004404742
ENSBTAG00000004468	-0.220921156	0.001714564	-0.113999682	0.108876464
ENSBTAG00000004471	0.272600709	9.81E-05	-0.092397053	0.19429141
ENSBTAG00000004475	0.142241563	0.045056616	0.126444169	0.075136951
ENSBTAG00000004489	0.780511271	4.66E-42	-0.304351494	1.24E-05
ENSBTAG00000004497	0.649495414	3.16E-25	0.363863613	1.27E-07
ENSBTAG00000004502	-0.114707167	0.106683794	0.516144923	6.07E-15
ENSBTAG00000004517	0.223127401	0.001535952	0.818491923	2.65E-49
ENSBTAG00000004524	-0.168705686	0.017219221	0.749871798	3.41E-37
ENSBTAG00000004532	0.494735918	1.11E-13	0.237999949	0.000711718
ENSBTAG00000004551	-0.369269758	7.99E-08	0.75148807	1.97E-37
ENSBTAG00000004564	0.75586901	4.34E-38	-0.040274091	0.572219235
ENSBTAG00000004575	0.718633079	6.52E-33	0.073727641	0.300709269
ENSBTAG00000004582	-0.09282917	0.192204675	0.506330894	2.36E-14
ENSBTAG00000004590	-0.530446337	7.76E-16	0.314581669	6.03E-06
ENSBTAG00000004592	-0.004887084	0.94538212	0.359904477	1.78E-07
ENSBTAG00000004598	-0.18501206	0.008894079	-0.01077552	0.879932954
ENSBTAG00000004599	-0.118471268	0.095596141	0.614442887	4.81E-22
ENSBTAG00000004602	-0.050763737	0.476428453	-0.34602104	5.56E-07
ENSBTAG00000004603	-0.652657323	1.56E-25	0.019901253	0.780244219
ENSBTAG00000004650	0.597375844	1.24E-20	-0.14914581	0.035511228
ENSBTAG00000004662	0.530229296	8.01E-16	0.052379691	0.462487982
ENSBTAG00000004663	0.302877674	1.37E-05	0.188502851	0.007667875
ENSBTAG00000004706	-0.151948601	0.032157165	-0.167272548	0.018202791
ENSBTAG00000004709	0.781512093	3.13E-42	-0.129242343	0.068859557
ENSBTAG00000004732	0.787920447	2.36E-43	-0.052911641	0.457948869
ENSBTAG00000004746	0.926454379	1.55E-85	-0.103766551	0.144695584
ENSBTAG00000004772	-0.169487696	0.016702288	0.018785663	0.792274504
ENSBTAG00000004777	-0.370036026	7.48E-08	-0.061377166	0.389133772
ENSBTAG00000004781	0.209425568	0.002990707	-0.168779352	0.017169939
ENSBTAG00000004782	-0.302466212	1.41E-05	0.555448316	1.67E-17
ENSBTAG00000004783	-0.447351895	3.49E-11	0.086534097	0.224249921
ENSBTAG00000004787	-0.42800877	2.87E-10	-0.019423613	0.785388779
ENSBTAG00000004802	-0.005009803	0.944012827	0.279753669	6.29E-05
ENSBTAG00000004824	0.590046842	4.70E-20	0.34803551	4.73E-07
ENSBTAG00000004826	-0.492436977	1.50E-13	-0.102255585	0.150668187
ENSBTAG00000004832	0.586383841	9.06E-20	0.220843686	0.001721167
ENSBTAG00000004835	0.1651793	0.019726999	0.814480816	1.84E-48
ENSBTAG00000004852	-0.530801391	7.36E-16	-0.202015657	0.004217875
ENSBTAG00000004862	0.518705125	4.23E-15	0.203261912	0.003984085
ENSBTAG00000004869	0.409359629	1.93E-09	0.249573917	0.000378101
ENSBTAG00000004873	-0.089317555	0.209641896	0.931985464	9.27E-89
ENSBTAG00000004876	-0.248599336	0.000399249	0.72393035	1.35E-33
ENSBTAG00000004893	-0.092528401	0.193655378	0.683647537	9.32E-29
ENSBTAG00000004899	0.823662778	2.02E-50	0.001151702	0.987119182
ENSBTAG00000004901	0.800157025	1.31E-45	0.142822125	0.044178828
ENSBTAG00000004912	0.809114654	2.30E-47	-0.181873947	0.010141597
ENSBTAG00000004915	-0.584088945	1.36E-19	-0.333921196	1.44E-06
ENSBTAG00000004934	0.614709448	4.56E-22	0.190746664	0.006961397
ENSBTAG00000004939	0.353363411	3.06E-07	-0.182976355	0.009686761
ENSBTAG00000004953	0.837988336	1.02E-53	-0.197415609	0.005191492
ENSBTAG00000004961	0.54873565	4.83E-17	0.108442882	0.127349459
ENSBTAG00000004962	0.626032867	4.73E-23	-0.193777174	0.006099469
ENSBTAG00000004964	0.842187825	9.55E-55	-0.220931572	0.001713678
ENSBTAG00000004974	0.664532622	1.01E-26	-0.030305749	0.670895261
ENSBTAG00000004977	0.084230363	0.236875191	0.260122226	0.000206902
ENSBTAG00000004982	0.009766097	0.891107367	0.234289224	0.000866229
ENSBTAG00000004990	0.673627442	1.13E-27	-0.14389031	0.042601184
ENSBTAG00000004991	0.674309117	9.59E-28	-0.173840709	0.014064852
ENSBTAG00000004995	0.712895067	3.46E-32	-0.283600954	4.93E-05
ENSBTAG00000005008	0.010702873	0.880736395	0.743985507	2.44E-36
ENSBTAG00000005009	-0.675190757	7.72E-28	0.031851747	0.655158868
ENSBTAG00000005010	-0.152131301	0.031948213	0.354031123	2.90E-07
ENSBTAG00000005025	0.77811266	1.19E-41	-0.05224764	0.463618609
ENSBTAG00000005029	0.098935186	0.164445785	0.644048879	1.05E-24
ENSBTAG00000005062	-0.045110971	0.52694142	0.364929613	1.16E-07
ENSBTAG00000005076	-0.169354472	0.016789386	0.032021081	0.653444303
ENSBTAG00000005083	0.783589523	1.37E-42	0.03815447	0.592622735
ENSBTAG00000005102	0.603014092	4.32E-21	0.004979016	0.944356332
ENSBTAG00000005116	0.145681383	0.040062044	0.260672662	0.000200353
ENSBTAG00000005138	0.661462757	2.07E-26	-0.161721113	0.022487689
ENSBTAG00000005145	0.899981707	5.81E-73	-0.220800518	0.001724857
ENSBTAG00000005146	-0.362898783	1.38E-07	0.015793768	0.824774157
ENSBTAG00000005147	0.567367958	2.39E-18	0.159456312	0.024471089
ENSBTAG00000005152	-0.256964694	0.000248489	0.696366444	3.37E-30
ENSBTAG00000005165	0.434975268	1.36E-10	-0.13042989	0.066327963
ENSBTAG00000005182	-0.30195039	1.46E-05	-0.118392937	0.095817159
ENSBTAG00000005190	0.836924004	1.84E-53	0.309265652	8.80E-06
ENSBTAG00000005196	-0.404003781	3.27E-09	0.095370597	0.180261993
ENSBTAG00000005197	0.79465211	1.41E-44	-0.008985173	0.899767131
ENSBTAG00000005208	0.737380401	2.08E-35	-0.373442142	5.55E-08
ENSBTAG00000005210	-0.083631092	0.240239574	0.447795759	3.32E-11
ENSBTAG00000005221	0.83380055	1.01E-52	-0.150876836	0.033406479
ENSBTAG00000005227	0.877434776	9.13E-65	-0.155085278	0.028726794
ENSBTAG00000005246	0.791139201	6.22E-44	-0.139582438	0.049265728
ENSBTAG00000005263	0.097396864	0.171139231	0.780953303	3.91E-42
ENSBTAG00000005275	-0.518505502	4.35E-15	-0.151169087	0.033061793
ENSBTAG00000005280	-0.420384314	6.34E-10	0.154661376	0.029171287
ENSBTAG00000005316	-0.170243153	0.016215801	-0.68202599	1.41E-28
ENSBTAG00000005339	0.143019454	0.043883755	0.77434173	5.12E-41
ENSBTAG00000005345	-0.811174881	8.81E-48	-0.127133841	0.073548247
ENSBTAG00000005362	0.595609091	1.71E-20	-0.362591641	1.42E-07
ENSBTAG00000005376	0.843624705	4.18E-55	-0.264001897	0.000164686
ENSBTAG00000005408	-0.012312071	0.862969361	0.833298857	1.32E-52
ENSBTAG00000005430	0.30408943	1.26E-05	-0.175267728	0.013283499
ENSBTAG00000005444	0.932069799	8.24E-89	-0.142751329	0.044285096
ENSBTAG00000005445	0.778422101	1.06E-41	-0.018625827	0.794002237
ENSBTAG00000005464	-0.094659487	0.183547114	0.660260291	2.73E-26
ENSBTAG00000005469	-0.068996071	0.332878402	0.842556235	7.74E-55
ENSBTAG00000005470	-0.492415809	1.50E-13	0.210864957	0.002793749
ENSBTAG00000005474	0.865414848	4.94E-61	-0.219618601	0.001828719
ENSBTAG00000005483	0.714401842	2.24E-32	0.245811593	0.000465948
ENSBTAG00000005492	0.003585242	0.959917106	-0.564581637	3.79E-18
ENSBTAG00000005495	-0.242741126	0.00055126	-0.448373013	3.11E-11
ENSBTAG00000005497	0.676470697	5.63E-28	0.29483519	2.36E-05
ENSBTAG00000005514	0.837881567	1.08E-53	-0.07720048	0.27845148
ENSBTAG00000005519	0.815711346	1.02E-48	-0.304636942	1.22E-05
ENSBTAG00000005526	0.417783212	8.28E-10	-0.081398665	0.253066225
ENSBTAG00000005532	-0.120080255	0.091145185	0.854560815	5.85E-58
ENSBTAG00000005546	-0.38109417	2.81E-08	-0.090403578	0.204131877
ENSBTAG00000005550	0.756093735	4.01E-38	-0.401723354	4.08E-09
ENSBTAG00000005571	0.793800341	2.03E-44	-0.094472072	0.184420198
ENSBTAG00000005589	-0.161601348	0.022588989	0.953430302	1.68E-104
ENSBTAG00000005607	0.572040243	1.09E-18	-0.067623575	0.342607773
ENSBTAG00000005654	-0.644525459	9.47E-25	-0.145954903	0.039685729
ENSBTAG00000005661	0.336105719	1.21E-06	0.103111082	0.147264054
ENSBTAG00000005676	-0.092024546	0.196103484	0.462485862	6.11E-12
ENSBTAG00000005681	-0.066354256	0.351764629	-0.341710353	7.83E-07
ENSBTAG00000005695	0.028585236	0.688577679	0.669844885	2.84E-27
ENSBTAG00000005700	0.471441773	2.09E-12	-0.138909154	0.050381928
ENSBTAG00000005718	-0.261099043	0.000195413	-0.007259853	0.918940027
ENSBTAG00000005724	0.390651991	1.17E-08	0.376308406	4.31E-08
ENSBTAG00000005726	-0.086604114	0.22387383	0.599755911	7.96E-21
ENSBTAG00000005751	0.230177365	0.001073103	0.781452905	3.21E-42
ENSBTAG00000005756	0.049010076	0.491811761	0.200737678	0.004470371
ENSBTAG00000005773	0.802444682	4.75E-46	-0.321030157	3.78E-06
ENSBTAG00000005784	0.331335244	1.75E-06	0.070912504	0.31959244
ENSBTAG00000005787	-0.27158226	0.000104377	-0.178063206	0.011862521
ENSBTAG00000005788	0.801382288	7.60E-46	-0.193951072	0.006053037
ENSBTAG00000005819	-0.297641873	1.96E-05	0.770680292	2.05E-40
ENSBTAG00000005826	0.779429752	7.13E-42	-0.025959289	0.715891426
ENSBTAG00000005833	0.796010783	7.90E-45	0.154324311	0.029528905
ENSBTAG00000005838	-0.179354899	0.011252394	0.857531983	8.94E-59
ENSBTAG00000005842	-0.041683983	0.558833681	0.693905336	6.50E-30
ENSBTAG00000005847	0.56089558	6.93E-18	-0.180069741	0.01092677
ENSBTAG00000005861	0.941975576	2.44E-95	0.05769708	0.41824791
ENSBTAG00000005863	0.890528069	2.62E-69	-0.17426762	0.013826986
ENSBTAG00000005892	-0.030836495	0.665476306	0.418225799	7.91E-10
ENSBTAG00000005898	0.186400459	0.008386968	0.435992639	1.22E-10
ENSBTAG00000005933	-0.546891471	6.44E-17	-0.028275369	0.691780694
ENSBTAG00000005946	0.762291922	4.46E-39	-0.283817762	4.86E-05
ENSBTAG00000005955	0.016162746	0.820748748	0.251424101	0.000340784
ENSBTAG00000005967	0.566015984	2.99E-18	-0.071643726	0.314615153
ENSBTAG00000005970	-0.489784228	2.11E-13	-0.138712533	0.050711835
ENSBTAG00000005973	-0.088633066	0.213169152	0.716584854	1.19E-32
ENSBTAG00000005980	0.707410752	1.64E-31	-0.146869842	0.038448503
ENSBTAG00000005987	0.479627491	7.64E-13	0.324504964	2.92E-06
ENSBTAG00000006001	-0.371616005	6.52E-08	-0.060117724	0.39895692
ENSBTAG00000006013	0.640833357	2.11E-24	-0.24046374	0.000623624
ENSBTAG00000006014	0.63664067	5.18E-24	-0.060109547	0.399021178
ENSBTAG00000006015	0.456937207	1.17E-11	0.111036592	0.118446318
ENSBTAG00000006016	-0.07102166	0.318846211	0.585626281	1.04E-19
ENSBTAG00000006021	0.232228237	0.000964835	0.48356778	4.66E-13
ENSBTAG00000006027	0.906642809	9.17E-76	-0.125079086	0.078363478
ENSBTAG00000006037	-0.119636442	0.092356062	0.246795694	0.000441306
ENSBTAG00000006069	-0.460816503	7.44E-12	0.183739834	0.00938243
ENSBTAG00000006072	0.092574267	0.193433639	-0.462694284	5.97E-12
ENSBTAG00000006081	-0.173639647	0.014178116	0.789775484	1.10E-43
ENSBTAG00000006088	0.07775368	0.275011453	-0.479450999	7.81E-13
ENSBTAG00000006103	-0.358471263	2.01E-07	0.260457531	0.000202889
ENSBTAG00000006111	0.798044082	3.28E-45	-0.266237462	0.000144164
ENSBTAG00000006117	0.022536975	0.752032494	0.539871278	1.89E-16
ENSBTAG00000006122	0.907508162	3.83E-76	0.110908319	0.118874929
ENSBTAG00000006130	-0.450943801	2.33E-11	-0.083708325	0.239804113
ENSBTAG00000006138	0.71283215	3.52E-32	-0.051811702	0.467361988
ENSBTAG00000006139	-0.049767635	0.485134108	0.737699381	1.88E-35
ENSBTAG00000006142	0.668662674	3.77E-27	-0.229860022	0.001090819
ENSBTAG00000006161	0.724682614	1.08E-33	-0.206692571	0.003399607
ENSBTAG00000006175	0.363087166	1.36E-07	-0.212127393	0.002630764
ENSBTAG00000006186	0.568626608	1.93E-18	-0.018099841	0.799694899
ENSBTAG00000006204	0.529986876	8.30E-16	0.342352728	7.44E-07
ENSBTAG00000006222	0.75965358	1.15E-38	-0.133666077	0.059813169
ENSBTAG00000006232	0.023901967	0.737547752	0.302926351	1.37E-05
ENSBTAG00000006242	0.919179461	1.17E-81	-0.257756428	0.000237386
ENSBTAG00000006246	0.618297353	2.25E-22	-0.362736648	1.40E-07
ENSBTAG00000006255	0.655379474	8.40E-26	0.233446634	0.000905364
ENSBTAG00000006262	-0.447005396	3.63E-11	-0.070256614	0.324100208
ENSBTAG00000006268	0.069022996	0.332689328	0.044449008	0.533029207
ENSBTAG00000006277	-0.279487019	6.39E-05	0.598109562	1.08E-20
ENSBTAG00000006320	0.222879208	0.001555159	-0.043535972	0.541483539
ENSBTAG00000006323	0.127458945	0.072808859	-0.545976919	7.42E-17
ENSBTAG00000006328	0.15694323	0.026846229	0.803105692	3.53E-46
ENSBTAG00000006330	0.030111632	0.672881477	0.904969642	4.85E-75
ENSBTAG00000006349	-0.112573297	0.113404612	0.375390238	4.67E-08
ENSBTAG00000006388	0.714630392	2.10E-32	-0.215597944	0.002226174
ENSBTAG00000006392	0.395241506	7.59E-09	-0.133332352	0.060459648
ENSBTAG00000006404	-0.091351576	0.19940827	0.668369928	4.04E-27
ENSBTAG00000006428	0.074741141	0.294095403	0.526978591	1.29E-15
ENSBTAG00000006434	0.537714298	2.63E-16	-0.405743578	2.76E-09
ENSBTAG00000006440	0.385099883	1.95E-08	0.042918448	0.547238976
ENSBTAG00000006470	0.940499836	2.69E-94	0.070906574	0.319633016
ENSBTAG00000006471	0.468637199	2.94E-12	-0.126067028	0.076017413
ENSBTAG00000006478	-0.259235431	0.000217874	0.105685811	0.137370756
ENSBTAG00000006481	0.51533581	6.80E-15	0.193913121	0.006063143
ENSBTAG00000006486	-0.410096115	1.79E-09	0.369154865	8.07E-08
ENSBTAG00000006491	0.805593134	1.15E-46	-0.04308449	0.545688484
ENSBTAG00000006495	-0.806664693	7.09E-47	-0.057428017	0.420425312
ENSBTAG00000006501	0.738872327	1.29E-35	0.171931541	0.015172992
ENSBTAG00000006504	0.204750093	0.003720247	0.133882908	0.059396189
ENSBTAG00000006506	0.881091971	5.57E-66	-0.136268195	0.054965182
ENSBTAG00000006511	0.863711728	1.56E-60	-0.271759698	0.000103252
ENSBTAG00000006519	-0.165185652	0.019722212	0.817849344	3.62E-49
ENSBTAG00000006531	0.786677274	3.92E-43	-0.158254663	0.025583231
ENSBTAG00000006534	0.552605894	2.63E-17	0.087704371	0.218022511
ENSBTAG00000006542	-0.0759474	0.286350723	0.640058066	2.50E-24
ENSBTAG00000006570	0.504960596	2.84E-14	0.142477136	0.044698696
ENSBTAG00000006592	0.030849602	0.6653427	0.551421174	3.17E-17
ENSBTAG00000006595	-0.074960887	0.292674255	0.304931845	1.19E-05
ENSBTAG00000006601	0.394881117	7.85E-09	0.198489266	0.004947774
ENSBTAG00000006608	-0.29483326	2.37E-05	0.711850406	4.66E-32
ENSBTAG00000006613	0.132835816	0.061432146	0.690949227	1.42E-29
ENSBTAG00000006625	0.6055711	2.67E-21	-0.122826095	0.083932632
ENSBTAG00000006644	-0.531122376	7.02E-16	-0.253923376	0.000295788
ENSBTAG00000006657	-0.119324329	0.093215271	0.474255308	1.48E-12
ENSBTAG00000006663	0.312972337	6.77E-06	-0.100637349	0.157269645
ENSBTAG00000006666	0.779687686	6.44E-42	-0.083931788	0.238547275
ENSBTAG00000006667	0.756064645	4.05E-38	-0.154606214	0.029229558
ENSBTAG00000006670	-0.741536043	5.44E-36	-0.070124363	0.325014096
ENSBTAG00000006676	-0.255154545	0.000275713	-0.204932786	0.003688968
ENSBTAG00000006678	0.872836637	2.71E-63	-0.279932948	6.22E-05
ENSBTAG00000006680	-0.134059839	0.059057717	0.32180072	3.57E-06
ENSBTAG00000006688	-0.053648712	0.451700662	0.801216357	8.18E-46
ENSBTAG00000006690	0.799082693	2.09E-45	-0.202643514	0.004098592
ENSBTAG00000006695	0.803202278	3.38E-46	-0.267919996	0.000130323
ENSBTAG00000006719	0.255694842	0.00026731	0.141237282	0.046609499
ENSBTAG00000006731	-0.081823938	0.250586972	0.198441568	0.00495838
ENSBTAG00000006734	0.519623084	3.71E-15	-0.15964926	0.024296443
ENSBTAG00000006743	0.06260856	0.379672004	-0.193672811	0.006127488
ENSBTAG00000006744	0.693453668	7.33E-30	-0.430157135	2.28E-10
ENSBTAG00000006748	0.953286858	2.26E-104	0.077308436	0.277777894
ENSBTAG00000006757	-0.235349726	0.000819185	0.263120075	0.000173507
ENSBTAG00000006771	0.680784574	1.92E-28	-0.033705632	0.636487554
ENSBTAG00000006777	-0.23943475	0.000659115	0.174864925	0.013500098
ENSBTAG00000006784	-0.048819462	0.493499642	0.907974491	2.38E-76
ENSBTAG00000006790	0.040578124	0.569319994	0.775721833	3.01E-41
ENSBTAG00000006797	-0.202813055	0.004066907	-0.070510792	0.322348452
ENSBTAG00000006801	-0.022975074	0.747373837	0.651472777	2.03E-25
ENSBTAG00000006805	0.029480369	0.679356202	0.233553748	0.0009003
ENSBTAG00000006817	0.857385705	9.82E-59	-0.104572924	0.141582696
ENSBTAG00000006824	0.796695474	5.89E-45	-0.286899631	3.98E-05
ENSBTAG00000006833	0.83593528	3.16E-53	-0.282798388	5.18E-05
ENSBTAG00000006836	0.525524496	1.59E-15	0.137239386	0.053241162
ENSBTAG00000006862	-0.1173958	0.098666313	0.696920118	2.91E-30
ENSBTAG00000006869	0.820419345	1.02E-49	0.285742451	4.29E-05
ENSBTAG00000006870	-0.144117768	0.042271421	0.624123887	6.97E-23
ENSBTAG00000006878	0.880645061	7.88E-66	0.241596097	0.000586613
ENSBTAG00000006884	-0.113262298	0.111199289	0.944131135	6.52E-97
ENSBTAG00000006893	0.845427685	1.47E-55	-0.139458806	0.049469133
ENSBTAG00000006904	-0.039565652	0.579001748	0.606993448	2.03E-21
ENSBTAG00000006907	0.87719751	1.09E-64	-0.037500996	0.598979178
ENSBTAG00000006916	0.00892668	0.900416258	0.339224007	9.52E-07
ENSBTAG00000006918	0.728362722	3.51E-34	-0.086360997	0.22518165
ENSBTAG00000006951	-0.415603202	1.03E-09	-0.010262537	0.885608908
ENSBTAG00000006954	0.756221656	3.84E-38	-0.052190516	0.464108184
ENSBTAG00000006989	-0.065953219	0.354689389	0.577626437	4.20E-19
ENSBTAG00000007000	0.059174178	0.406412332	0.236067189	0.000788706
ENSBTAG00000007053	0.463733847	5.28E-12	-0.085405549	0.230373813
ENSBTAG00000007058	0.096611886	0.174631815	0.453234109	1.79E-11
ENSBTAG00000007071	0.482796397	5.14E-13	-0.01723751	0.809050513
ENSBTAG00000007074	0.808543556	2.99E-47	0.385531014	1.87E-08
ENSBTAG00000007077	-0.197615548	0.005145307	0.405215624	2.90E-09
ENSBTAG00000007089	-0.331148266	1.78E-06	0.714859089	1.96E-32
ENSBTAG00000007093	0.028046133	0.694153765	0.780408317	4.85E-42
ENSBTAG00000007094	0.508318899	1.80E-14	-0.132672215	0.06175537
ENSBTAG00000007099	-0.234635027	0.000850623	0.752642924	1.32E-37
ENSBTAG00000007110	0.681845756	1.47E-28	0.068441302	0.336789538
ENSBTAG00000007112	-0.436962196	1.10E-10	0.131925251	0.063248934
ENSBTAG00000007114	0.046653416	0.512894147	0.380458465	2.97E-08
ENSBTAG00000007117	0.130763265	0.06563112	0.637172288	4.63E-24
ENSBTAG00000007120	0.837584136	1.27E-53	-0.053331697	0.454382141
ENSBTAG00000007125	0.152069887	0.032018322	0.362696892	1.40E-07
ENSBTAG00000007137	-0.240826389	0.000611543	0.509097891	1.61E-14
ENSBTAG00000007148	-0.002255352	0.974778863	0.546896299	6.44E-17
ENSBTAG00000007159	0.734882989	4.60E-35	-0.10175255	0.152697429
ENSBTAG00000007170	0.036503764	0.608738064	0.56606245	2.97E-18
ENSBTAG00000007187	-0.05672809	0.426120362	0.80097018	9.12E-46
ENSBTAG00000007206	0.510117774	1.40E-14	0.201324404	0.004352808
ENSBTAG00000007210	0.554708672	1.88E-17	0.008723344	0.902673298
ENSBTAG00000007214	0.278143922	6.96E-05	-0.0958946	0.177869136
ENSBTAG00000007236	0.785292565	6.89E-43	-0.368320897	8.68E-08
ENSBTAG00000007246	-0.346041526	5.55E-07	-0.21081203	0.002800778
ENSBTAG00000007270	0.088228585	0.215273371	0.52362719	2.09E-15
ENSBTAG00000007272	0.694652496	5.33E-30	-0.022533142	0.752073293
ENSBTAG00000007288	0.8186648	2.43E-49	-0.331683243	1.70E-06
ENSBTAG00000007315	0.349303138	4.27E-07	0.235999014	0.000791556
ENSBTAG00000007319	-0.157181868	0.026612506	0.642077672	1.61E-24
ENSBTAG00000007323	0.667547352	4.92E-27	0.104376967	0.142334423
ENSBTAG00000007334	-0.110275499	0.121007107	0.801347015	7.72E-46
ENSBTAG00000007362	-0.02979367	0.676139776	0.830449503	6.05E-52
ENSBTAG00000007363	-0.655300689	8.55E-26	0.056819455	0.425374428
ENSBTAG00000007366	-0.401200962	4.29E-09	0.420728861	6.12E-10
ENSBTAG00000007368	-0.189311339	0.007406288	0.697277141	2.64E-30
ENSBTAG00000007371	0.823754739	1.93E-50	-0.230873522	0.001035161
ENSBTAG00000007378	0.627546099	3.47E-23	0.171911811	0.015184831
ENSBTAG00000007384	0.586007006	9.68E-20	-0.081465937	0.252672917
ENSBTAG00000007389	-0.283449479	4.97E-05	0.077484393	0.276682378
ENSBTAG00000007395	0.718577661	6.63E-33	0.157286496	0.026510584
ENSBTAG00000007402	-0.223377362	0.001516826	0.516621093	5.67E-15
ENSBTAG00000007414	0.745175207	1.64E-36	0.207721987	0.003240005
ENSBTAG00000007417	0.348273305	4.64E-07	0.118135109	0.09654752
ENSBTAG00000007422	0.442200346	6.20E-11	0.066051916	0.353968178
ENSBTAG00000007424	0.104743306	0.140931545	0.384511131	2.06E-08
ENSBTAG00000007427	0.09067282	0.202782178	0.389406457	1.31E-08
ENSBTAG00000007428	0.800097164	1.34E-45	-0.128299364	0.070925431
ENSBTAG00000007433	0.903018002	3.25E-74	-0.142502457	0.044660365
ENSBTAG00000007442	0.875099533	5.20E-64	0.078832089	0.268388524
ENSBTAG00000007444	-0.03891461	0.585267594	-0.273712543	9.16E-05
ENSBTAG00000007456	-0.263070792	0.000174012	0.835757013	3.49E-53
ENSBTAG00000007460	0.871442825	7.39E-63	0.086507314	0.224393907
ENSBTAG00000007461	0.052727632	0.459516199	0.544440169	9.42E-17
ENSBTAG00000007462	0.309990134	8.36E-06	0.085856337	0.227913682
ENSBTAG00000007467	0.883308082	9.79E-67	-0.149988729	0.034472705
ENSBTAG00000007476	0.695101818	4.73E-30	-0.138863366	0.050458596
ENSBTAG00000007480	-0.248942475	0.000391681	0.47880782	8.46E-13
ENSBTAG00000007485	0.030722712	0.666636596	0.41604934	9.87E-10
ENSBTAG00000007489	0.936667607	1.04E-91	-0.071959975	0.312478258
ENSBTAG00000007494	0.572857777	9.49E-19	-0.101497055	0.153735968
ENSBTAG00000007507	-0.204502651	0.003762993	0.730306232	1.93E-34
ENSBTAG00000007519	0.678030193	3.83E-28	0.276360297	7.78E-05
ENSBTAG00000007540	-0.041536792	0.560224039	-0.612169258	7.50E-22
ENSBTAG00000007545	0.80192917	5.97E-46	0.099502852	0.16202586
ENSBTAG00000007559	0.086547332	0.224178799	-0.571881155	1.12E-18
ENSBTAG00000007567	0.719449273	5.13E-33	-0.153369476	0.030562341
ENSBTAG00000007577	0.85482734	4.95E-58	-0.103108092	0.147275848
ENSBTAG00000007589	0.384453629	2.07E-08	0.00276134	0.969123055
ENSBTAG00000007592	-0.239870313	0.00064387	0.052595209	0.460645974
ENSBTAG00000007609	-0.184879213	0.008943997	0.773439361	7.22E-41
ENSBTAG00000007611	-0.034449305	0.62906077	0.257228584	0.000244736
ENSBTAG00000007615	0.507538811	2.00E-14	0.039546705	0.579183656
ENSBTAG00000007617	0.019324819	0.78645404	-0.215405673	0.002247015
ENSBTAG00000007634	0.944744532	2.27E-97	-0.212817739	0.002545332
ENSBTAG00000007651	-0.021388737	0.764284847	0.410674057	1.69E-09
ENSBTAG00000007660	-0.257513359	0.000240745	0.532884253	5.41E-16
ENSBTAG00000007675	0.013249867	0.852646265	0.303229219	1.34E-05
ENSBTAG00000007683	0.639187238	3.01E-24	0.087995853	0.216490815
ENSBTAG00000007693	-0.009653157	0.892359005	0.548099295	5.34E-17
ENSBTAG00000007694	-0.039561328	0.579043259	0.635576362	6.50E-24
ENSBTAG00000007696	0.755947512	4.22E-38	-0.199479945	0.004732054
ENSBTAG00000007712	0.042920781	0.547217169	-0.22985883	0.001090886
ENSBTAG00000007719	0.479653023	7.62E-13	-0.054878012	0.441387015
ENSBTAG00000007723	0.302168619	1.44E-05	0.27385673	9.08E-05
ENSBTAG00000007730	0.819406633	1.69E-49	-0.182831755	0.009745374
ENSBTAG00000007740	-0.356026154	2.46E-07	-0.006252017	0.930162169
ENSBTAG00000007743	0.51612454	6.08E-15	-0.084519267	0.235265109
ENSBTAG00000007749	-0.142728164	0.044319915	0.696521015	3.24E-30
ENSBTAG00000007753	-0.085290752	0.231003288	0.917103432	1.28E-80
ENSBTAG00000007759	-0.1705698	0.016009308	0.551667938	3.05E-17
ENSBTAG00000007761	0.537505938	2.71E-16	-0.223469369	0.001509842
ENSBTAG00000007778	0.203971459	0.003856257	0.073384571	0.30297017
ENSBTAG00000007783	-0.093713692	0.187984315	0.560831939	7.00E-18
ENSBTAG00000007788	-0.025698797	0.71862139	0.856981697	1.27E-58
ENSBTAG00000007791	0.531178078	6.96E-16	-0.073644716	0.301254737
ENSBTAG00000007802	0.799756138	1.56E-45	-0.252956947	0.000312489
ENSBTAG00000007804	-0.5237461	2.06E-15	-0.027858283	0.69610063
ENSBTAG00000007809	-0.037358349	0.600370798	0.435866271	1.24E-10
ENSBTAG00000007813	-0.483351451	4.79E-13	0.176775147	0.012499733
ENSBTAG00000007817	0.491465016	1.70E-13	0.190350511	0.007081744
ENSBTAG00000007829	-0.037113326	0.602764545	0.689900231	1.86E-29
ENSBTAG00000007830	0.754766536	6.37E-38	0.276501177	7.71E-05
ENSBTAG00000007837	0.804047439	2.32E-46	-0.135231574	0.056856051
ENSBTAG00000007850	-0.076171699	0.284925847	0.418340321	7.82E-10
ENSBTAG00000007867	0.622233446	1.02E-22	-0.051566442	0.469475301
ENSBTAG00000007875	-0.21368576	0.002441488	0.692151256	1.03E-29
ENSBTAG00000007890	0.070136083	0.324933036	0.339340482	9.43E-07
ENSBTAG00000007896	-0.252517233	0.000320374	0.443521357	5.35E-11
ENSBTAG00000007930	0.794509163	1.50E-44	-0.161524037	0.022654589
ENSBTAG00000007942	0.716664947	1.16E-32	0.06418369	0.367775719
ENSBTAG00000007953	0.249550267	0.000378602	-0.179505034	0.011183304
ENSBTAG00000007960	0.508464031	1.76E-14	-0.292365844	2.79E-05
ENSBTAG00000007961	-0.488090166	2.62E-13	0.777357998	1.60E-41
ENSBTAG00000007962	0.7709895	1.82E-40	0.001900388	0.978747335
ENSBTAG00000007966	0.0196364	0.783095735	0.886734504	6.19E-68
ENSBTAG00000007970	0.242920077	0.000545917	-0.565215996	3.41E-18
ENSBTAG00000007974	-0.171965514	0.015152625	-0.117503586	0.098355133
ENSBTAG00000007979	0.90101499	2.20E-73	-0.042198457	0.55398712
ENSBTAG00000007983	-0.302473611	1.41E-05	-0.066862479	0.348080002
ENSBTAG00000008010	-0.071940946	0.31260657	0.707968756	1.40E-31
ENSBTAG00000008016	0.451156024	2.27E-11	0.033566792	0.637878159
ENSBTAG00000008048	0.727803365	4.16E-34	0.163187316	0.021278958
ENSBTAG00000008053	0.181776874	0.010182537	0.160899443	0.023190623
ENSBTAG00000008063	0.840535196	2.44E-54	-0.174854935	0.013505508
ENSBTAG00000008079	0.026364107	0.711656067	0.915282437	9.94E-80
ENSBTAG00000008082	0.976543592	2.41E-133	-0.084565267	0.235009457
ENSBTAG00000008083	0.740809434	6.89E-36	-0.478983597	8.28E-13
ENSBTAG00000008091	-0.406112111	2.66E-09	-0.095193175	0.181077544
ENSBTAG00000008112	0.939193252	2.14E-93	0.045780281	0.520822062
ENSBTAG00000008115	0.488888048	2.37E-13	-0.341840035	7.75E-07
ENSBTAG00000008126	-0.100746048	0.156819512	0.652426678	1.64E-25
ENSBTAG00000008143	-0.243469872	0.000529797	-0.21214636	0.002628382
ENSBTAG00000008158	-0.078625767	0.26964714	0.267922156	0.000130306
ENSBTAG00000008165	-0.130056549	0.067115512	0.90590962	1.91E-75
ENSBTAG00000008167	0.795684013	9.09E-45	-0.031238083	0.661387543
ENSBTAG00000008183	0.603206691	4.17E-21	0.118792823	0.094693078
ENSBTAG00000008188	0.227624466	0.001223427	-0.103554674	0.145522076
ENSBTAG00000008190	-0.186774552	0.008254796	0.442096225	6.27E-11
ENSBTAG00000008192	0.064661245	0.364214959	0.798250969	3.00E-45
ENSBTAG00000008202	-0.515754449	6.41E-15	-0.211783764	0.002674251
ENSBTAG00000008204	0.463982431	5.12E-12	-0.148798375	0.035946933
ENSBTAG00000008232	0.592256183	3.16E-20	-0.080506874	0.258320092
ENSBTAG00000008236	0.267572971	0.000133071	-0.129616351	0.068053889
ENSBTAG00000008248	0.628951397	2.60E-23	0.079513637	0.264259391
ENSBTAG00000008275	0.634262859	8.57E-24	-0.02517592	0.72411191
ENSBTAG00000008285	0.747486411	7.61E-37	-0.276786409	7.57E-05
ENSBTAG00000008287	0.774230833	5.34E-41	-0.282917357	5.15E-05
ENSBTAG00000008309	-0.132990143	0.061128519	0.648337258	4.09E-25
ENSBTAG00000008332	0.176245871	0.012770168	0.093906961	0.187071266
ENSBTAG00000008338	0.562419652	5.40E-18	-0.211508346	0.002709576
ENSBTAG00000008355	-0.032514089	0.648462756	0.904810025	5.67E-75
ENSBTAG00000008362	-0.057469897	0.420085961	-0.49414894	1.20E-13
ENSBTAG00000008371	0.805522252	1.19E-46	0.310031288	8.34E-06
ENSBTAG00000008376	0.506670539	2.25E-14	0.06568931	0.356622362
ENSBTAG00000008378	0.746620248	1.02E-36	-0.208957483	0.003057415
ENSBTAG00000008386	0.648005652	4.40E-25	-0.098387243	0.166807151
ENSBTAG00000008388	0.746819952	9.52E-37	0.203540653	0.00393342
ENSBTAG00000008397	0.010587914	0.882008043	0.460235497	7.96E-12
ENSBTAG00000008406	-0.41915289	7.20E-10	0.176534789	0.012621915
ENSBTAG00000008412	-0.637982219	3.90E-24	-0.288217432	3.66E-05
ENSBTAG00000008424	0.002165893	0.975778954	-0.319700845	4.17E-06
ENSBTAG00000008429	0.596267628	1.52E-20	0.305897013	1.11E-05
ENSBTAG00000008431	0.311768514	7.38E-06	0.209158927	0.003028543
ENSBTAG00000008432	0.765974818	1.17E-39	-0.162962539	0.021460537
ENSBTAG00000008446	0.81041863	1.25E-47	-0.244060039	0.000512984
ENSBTAG00000008457	0.435598998	1.27E-10	-0.000907787	0.989846999
ENSBTAG00000008466	0.036065061	0.613053328	0.423637983	4.53E-10
ENSBTAG00000008482	0.7743433	5.11E-41	0.183296076	0.00955827
ENSBTAG00000008509	-0.066340949	0.351861428	0.407238795	2.38E-09
ENSBTAG00000008510	0.688676483	2.56E-29	0.017744461	0.803547122
ENSBTAG00000008518	-0.092811211	0.192291074	0.38835828	1.44E-08
ENSBTAG00000008525	0.807376486	5.12E-47	0.211272938	0.002740103
ENSBTAG00000008527	0.038720467	0.587142122	0.797478502	4.20E-45
ENSBTAG00000008528	-0.517904256	4.74E-15	0.077458837	0.276841311
ENSBTAG00000008535	0.82734772	3.06E-51	0.057260175	0.42178692
ENSBTAG00000008550	-0.148562079	0.036245839	0.359176461	1.89E-07
ENSBTAG00000008552	0.06696903	0.347310609	0.570675571	1.37E-18
ENSBTAG00000008562	0.609961229	1.15E-21	-0.155831205	0.027958679
ENSBTAG00000008579	-0.362758806	1.40E-07	0.191727263	0.006671307
ENSBTAG00000008593	-0.162949725	0.021470929	0.636098333	5.82E-24
ENSBTAG00000008607	0.481796839	5.82E-13	0.154382286	0.02946713
ENSBTAG00000008613	0.776202154	2.50E-41	0.008989407	0.899720155
ENSBTAG00000008619	0.910230907	2.31E-77	-0.059981026	0.400031951
ENSBTAG00000008621	0.118537359	0.095409973	-0.472440564	1.85E-12
ENSBTAG00000008626	-0.16613322	0.019019198	-0.144276598	0.042042425
ENSBTAG00000008649	0.753420767	1.01E-37	0.192593561	0.006424055
ENSBTAG00000008654	-0.162504322	0.021834844	0.69941495	1.48E-30
ENSBTAG00000008704	0.689695066	1.97E-29	-0.01931176	0.786594883
ENSBTAG00000008711	-0.548361314	5.12E-17	0.090556592	0.203364033
ENSBTAG00000008713	-0.123390972	0.082507299	0.553072687	2.44E-17
ENSBTAG00000008714	0.430870095	2.12E-10	-0.147261748	0.037928588
ENSBTAG00000008728	0.931568816	1.66E-88	-0.056416549	0.428669549
ENSBTAG00000008732	0.840134779	3.06E-54	-0.154036518	0.029837202
ENSBTAG00000008734	-0.158849697	0.02502721	-0.046455267	0.514687815
ENSBTAG00000008747	-0.402000048	3.97E-09	0.133897302	0.059368593
ENSBTAG00000008753	-0.076411388	0.283408474	0.740354037	7.99E-36
ENSBTAG00000008762	0.876417643	1.96E-64	0.140404597	0.047930716
ENSBTAG00000008789	-0.591357869	3.71E-20	0.080428867	0.258783207
ENSBTAG00000008793	-0.186130962	0.008483345	0.060260025	0.397839665
ENSBTAG00000008794	-0.133192009	0.060733227	0.867244237	1.41E-61
ENSBTAG00000008804	0.649821485	2.94E-25	-0.083395335	0.24157226
ENSBTAG00000008808	-0.147651841	0.037416983	0.826954574	3.76E-51
ENSBTAG00000008826	0.139265576	0.049788445	0.127866166	0.071891243
ENSBTAG00000008833	-0.01790368	0.801820639	0.57752006	4.27E-19
ENSBTAG00000008836	0.555163573	1.75E-17	0.092283267	0.194843626
ENSBTAG00000008839	0.838555462	7.43E-54	0.149717931	0.034803499
ENSBTAG00000008840	-0.389625959	1.28E-08	-0.242661126	0.000553665
ENSBTAG00000008844	0.680820208	1.91E-28	-0.204774973	0.003715974
ENSBTAG00000008845	0.169358778	0.016786564	0.281661086	5.57E-05
ENSBTAG00000008849	0.631715226	1.46E-23	-0.176759937	0.012507434
ENSBTAG00000008860	0.187161894	0.008119895	0.557488027	1.20E-17
ENSBTAG00000008862	0.821204308	6.94E-50	-0.075317567	0.290377292
ENSBTAG00000008866	0.605168098	2.88E-21	0.141447881	0.046280206
ENSBTAG00000008883	0.389176333	1.34E-08	-0.200317677	0.004556272
ENSBTAG00000008896	0.324352509	2.96E-06	0.22533452	0.001374439
ENSBTAG00000008908	0.488042838	2.64E-13	0.173423506	0.014300765
ENSBTAG00000008911	0.488817655	2.39E-13	-0.011715383	0.869549821
ENSBTAG00000008913	-0.155788525	0.02800215	-0.131274593	0.064573956
ENSBTAG00000008916	0.369201555	8.04E-08	-0.041164722	0.563745971
ENSBTAG00000008926	0.473156503	1.70E-12	0.121908762	0.086289386
ENSBTAG00000008931	-0.316432826	5.28E-06	-0.010861938	0.878977363
ENSBTAG00000008936	0.135752829	0.055898638	0.323672391	3.11E-06
ENSBTAG00000008937	0.740186993	8.43E-36	-0.128891064	0.069623328
ENSBTAG00000008947	0.130105813	0.067011155	0.371629458	6.51E-08
ENSBTAG00000008954	-0.577465526	4.31E-19	0.163260192	0.021220373
ENSBTAG00000008964	-0.399512838	5.05E-09	-0.134910077	0.057453282
ENSBTAG00000008966	-0.034774248	0.625827274	-0.224871368	0.001406983
ENSBTAG00000008973	-0.432526353	1.77E-10	-0.054475076	0.444752758
ENSBTAG00000008981	0.531772014	6.38E-16	0.299273733	1.75E-05
ENSBTAG00000008989	-0.414217942	1.19E-09	-0.146394589	0.03908704
ENSBTAG00000008996	-0.092195504	0.195270332	0.734940143	4.52E-35
ENSBTAG00000009006	0.619437652	1.79E-22	-0.011545444	0.871425625
ENSBTAG00000009023	0.864119335	1.19E-60	-0.224040631	0.001467128
ENSBTAG00000009029	-0.229276441	0.0011241	0.758176896	1.93E-38
ENSBTAG00000009032	-0.412157435	1.46E-09	0.737013112	2.34E-35
ENSBTAG00000009037	0.061691751	0.386703131	0.39316271	9.23E-09
ENSBTAG00000009042	-0.050730794	0.476715001	0.463807791	5.23E-12
ENSBTAG00000009059	0.050190943	0.481424105	-0.306800612	1.05E-05
ENSBTAG00000009061	0.706285837	2.24E-31	0.082946607	0.244123076
ENSBTAG00000009077	-0.470567502	2.33E-12	0.178552468	0.011628077
ENSBTAG00000009078	-0.193636162	0.006137355	0.751881215	1.72E-37
ENSBTAG00000009080	0.475272007	1.31E-12	-0.180826317	0.010591214
ENSBTAG00000009084	-0.576441942	5.14E-19	-0.121608478	0.087072279
ENSBTAG00000009117	0.648368853	4.06E-25	-0.131030833	0.065076174
ENSBTAG00000009123	-0.102761123	0.148649467	0.845340669	1.54E-55
ENSBTAG00000009142	0.505531797	2.63E-14	0.062065937	0.383823979
ENSBTAG00000009145	0.306923522	1.04E-05	0.760147946	9.61E-39
ENSBTAG00000009153	-0.049566487	0.486902399	0.658402978	4.20E-26
ENSBTAG00000009156	-0.203988251	0.003853277	-0.476661873	1.10E-12
ENSBTAG00000009159	0.422784174	4.95E-10	0.131312959	0.0644952
ENSBTAG00000009165	0.029646039	0.677654663	0.564427514	3.89E-18
ENSBTAG00000009169	0.75161157	1.89E-37	-0.225784416	0.001343488
ENSBTAG00000009172	-0.447799979	3.32E-11	0.252524687	0.000320239
ENSBTAG00000009201	-0.20246182	0.004132795	0.434495723	1.44E-10
ENSBTAG00000009207	0.861958181	5.02E-60	-0.032740009	0.646185157
ENSBTAG00000009209	-0.302978995	1.36E-05	0.008221767	0.908244121
ENSBTAG00000009210	0.833392497	1.26E-52	-0.251698589	0.000335548
ENSBTAG00000009232	0.886195194	9.62E-68	-0.135598301	0.056181068
ENSBTAG00000009239	0.569009841	1.81E-18	-0.059264276	0.40569688
ENSBTAG00000009242	0.605370274	2.77E-21	0.10374442	0.144781749
ENSBTAG00000009267	0.789111483	1.44E-43	-0.037373517	0.600222753
ENSBTAG00000009272	0.772241581	1.14E-40	-0.088166906	0.215595545
ENSBTAG00000009279	0.776218753	2.49E-41	0.128923603	0.069552289
ENSBTAG00000009282	-0.161347501	0.022804999	0.7557232	4.57E-38
ENSBTAG00000009286	0.744543414	2.03E-36	-0.134919066	0.057436513
ENSBTAG00000009293	-0.473250826	1.68E-12	-0.271741151	0.000103369
ENSBTAG00000009308	0.00978247	0.890925937	-0.56418244	4.05E-18
ENSBTAG00000009309	-0.335184304	1.30E-06	0.825362188	8.51E-51
ENSBTAG00000009340	0.575464824	6.08E-19	-0.039917989	0.575623834
ENSBTAG00000009343	0.908684994	1.15E-76	0.001801435	0.979853725
ENSBTAG00000009358	0.254722187	0.000282614	0.493487397	1.30E-13
ENSBTAG00000009362	0.187200846	0.008106438	0.689526197	2.05E-29
ENSBTAG00000009368	0.135341074	0.056653812	-0.433626719	1.58E-10
ENSBTAG00000009378	0.037625848	0.597762355	0.44639128	3.89E-11
ENSBTAG00000009389	-0.039462328	0.579994083	0.715231558	1.76E-32
ENSBTAG00000009391	0.551090605	3.34E-17	0.170784446	0.015874871
ENSBTAG00000009401	0.801972974	5.85E-46	-0.106562244	0.134121752
ENSBTAG00000009407	0.849259506	1.51E-56	0.220930035	0.001713809
ENSBTAG00000009412	0.02557363	0.71993442	0.496894364	8.34E-14
ENSBTAG00000009416	0.700423025	1.13E-30	-0.203379951	0.003962558
ENSBTAG00000009418	0.002724561	0.969534109	0.225149878	0.00138733
ENSBTAG00000009426	0.077898291	0.274116969	0.803865127	2.51E-46
ENSBTAG00000009428	0.777443651	1.55E-41	0.041816945	0.557579167
ENSBTAG00000009430	0.278508721	6.80E-05	-0.13573126	0.055937989
ENSBTAG00000009433	-0.321412755	3.68E-06	0.124365493	0.080094152
ENSBTAG00000009446	0.175331335	0.013249576	-0.578711001	3.48E-19
ENSBTAG00000009459	0.241440153	0.000591587	-0.014082826	0.843498096
ENSBTAG00000009469	0.523419973	2.16E-15	0.141602607	0.046039516
ENSBTAG00000009482	0.937084059	5.55E-92	-0.189893672	0.007222825
ENSBTAG00000009488	-0.171783844	0.015261816	0.422705772	4.99E-10
ENSBTAG00000009493	-0.309408092	8.71E-06	-0.05301384	0.457079656
ENSBTAG00000009504	-0.519996986	3.52E-15	0.247743256	0.000418725
ENSBTAG00000009514	-0.06798772	0.340009003	0.549208288	4.49E-17
ENSBTAG00000009516	0.444516682	4.79E-11	-0.225926737	0.00133383
ENSBTAG00000009519	0.709803939	8.34E-32	0.131439492	0.064236018
ENSBTAG00000009520	0.442351136	6.09E-11	0.214729105	0.00232177
ENSBTAG00000009523	0.642997636	1.32E-24	-0.107963087	0.129051611
ENSBTAG00000009526	-0.665349687	8.30E-27	0.287393942	3.86E-05
ENSBTAG00000009552	0.806425058	7.90E-47	-0.11914659	0.093707402
ENSBTAG00000009569	0.066746569	0.348918202	0.835469674	4.08E-53
ENSBTAG00000009578	0.413912801	1.23E-09	0.133754763	0.059642329
ENSBTAG00000009579	0.39077616	1.15E-08	0.101623832	0.153219979
ENSBTAG00000009584	0.752644474	1.32E-37	0.080981906	0.255512236
ENSBTAG00000009598	0.654096626	1.12E-25	-0.362406948	1.44E-07
ENSBTAG00000009611	0.549117756	4.55E-17	0.280096176	6.15E-05
ENSBTAG00000009620	0.084543627	0.235129701	0.854558601	5.86E-58
ENSBTAG00000009637	0.620194371	1.54E-22	-0.048264398	0.498432189
ENSBTAG00000009656	-0.218562331	0.001926332	0.023590946	0.74084026
ENSBTAG00000009665	0.817646079	4.00E-49	-0.148220472	0.036681677
ENSBTAG00000009667	0.83151774	3.43E-52	-0.08435103	0.236201765
ENSBTAG00000009691	-0.309953377	8.39E-06	-0.000542491	0.993932492
ENSBTAG00000009694	0.166383744	0.018837005	0.792687205	3.25E-44
ENSBTAG00000009696	0.097563682	0.170403746	-0.440190812	7.73E-11
ENSBTAG00000009704	0.690891436	1.44E-29	0.089097215	0.21077273
ENSBTAG00000009708	0.354347231	2.82E-07	0.306867451	1.04E-05
ENSBTAG00000009732	0.363448315	1.32E-07	-0.101082176	0.155433705
ENSBTAG00000009755	0.75517225	5.53E-38	0.094567119	0.183977036
ENSBTAG00000009780	0.432467113	1.78E-10	0.130870158	0.065408957
ENSBTAG00000009785	0.326558057	2.51E-06	-0.180724201	0.010635967
ENSBTAG00000009789	0.914643741	2.02E-79	-0.194705592	0.00585521
ENSBTAG00000009796	-0.122400633	0.085019191	0.489858282	2.09E-13
ENSBTAG00000009804	-0.211165614	0.002754124	-0.502277765	4.07E-14
ENSBTAG00000009841	-0.432659944	1.75E-10	0.249588531	0.000377792
ENSBTAG00000009845	-0.373040442	5.75E-08	-0.056716294	0.426216722
ENSBTAG00000009852	0.741264529	5.94E-36	-0.041633094	0.559314187
ENSBTAG00000009856	-0.036646096	0.607340912	0.917606285	7.22E-81
ENSBTAG00000009863	-4.18E-05	0.999532087	-0.198573998	0.004928985
ENSBTAG00000009874	-0.12729388	0.073183511	0.556881134	1.33E-17
ENSBTAG00000009885	0.52550474	1.60E-15	0.00028347	0.996829498
ENSBTAG00000009887	0.20413419	0.003827466	0.876168931	2.35E-64
ENSBTAG00000009888	0.603178119	4.19E-21	-0.184771924	0.008984494
ENSBTAG00000009916	-0.378432795	3.56E-08	-0.028964122	0.684668774
ENSBTAG00000009918	0.616689433	3.09E-22	-0.088093583	0.215978985
ENSBTAG00000009952	0.593316208	2.60E-20	-0.253955677	0.000295244
ENSBTAG00000009958	0.493151923	1.36E-13	-0.027307648	0.701818791
ENSBTAG00000009966	-0.20351433	0.003938179	0.74372825	2.65E-36
ENSBTAG00000009972	-0.340943864	8.32E-07	-0.019383428	0.785822034
ENSBTAG00000010002	0.041608939	0.559542332	-0.478137463	9.20E-13
ENSBTAG00000010008	-0.102097065	0.151305444	0.372782035	5.88E-08
ENSBTAG00000010018	0.942956093	4.78E-96	-0.168127302	0.017610458
ENSBTAG00000010042	0.097379491	0.171215962	-0.284096139	4.77E-05
ENSBTAG00000010047	0.628472325	2.86E-23	0.134730203	0.057789678
ENSBTAG00000010052	0.726943108	5.41E-34	0.245547282	0.00047278
ENSBTAG00000010063	0.882217704	2.31E-66	-0.14341334	0.043299699
ENSBTAG00000010068	-0.203496693	0.003941371	-0.032965284	0.64391733
ENSBTAG00000010077	0.062483689	0.38062504	0.205583819	0.003579426
ENSBTAG00000010085	0.750433581	2.82E-37	0.117479719	0.098423971
ENSBTAG00000010096	-0.151438113	0.032747175	0.636922659	4.88E-24
ENSBTAG00000010106	-0.518842209	4.15E-15	-0.138644738	0.050826004
ENSBTAG00000010114	-0.105330759	0.138703971	0.35398898	2.91E-07
ENSBTAG00000010120	0.543074419	1.16E-16	-0.006404203	0.928466655
ENSBTAG00000010131	0.817079362	5.27E-49	-0.084876599	0.233284325
ENSBTAG00000010146	0.028984358	0.684460235	0.4585192	9.73E-12
ENSBTAG00000010164	-0.060524057	0.395771619	0.621663084	1.15E-22
ENSBTAG00000010166	0.185620912	0.008668443	0.476617669	1.11E-12
ENSBTAG00000010195	-0.190569571	0.007014969	0.684610096	7.29E-29
ENSBTAG00000010206	-0.079248246	0.265862054	0.272246086	0.000100226
ENSBTAG00000010207	0.585029051	1.15E-19	-0.264970431	0.000155481
ENSBTAG00000010217	0.65219221	1.73E-25	0.078647058	0.269517074
ENSBTAG00000010219	0.063302151	0.374404949	0.69567818	4.06E-30
ENSBTAG00000010221	0.508984409	1.64E-14	0.173827117	0.014072484
ENSBTAG00000010229	0.75317209	1.10E-37	-0.069749279	0.327615044
ENSBTAG00000010243	0.774344812	5.11E-41	0.322911813	3.29E-06
ENSBTAG00000010244	0.750972253	2.35E-37	-0.391283935	1.10E-08
ENSBTAG00000010247	0.786431922	4.34E-43	-0.041669051	0.558974654
ENSBTAG00000010254	-0.135093959	0.057111061	0.610547061	1.03E-21
ENSBTAG00000010255	0.805321873	1.30E-46	-0.021286247	0.76538138
ENSBTAG00000010256	0.756728764	3.21E-38	0.238988059	0.000675094
ENSBTAG00000010286	0.797717237	3.79E-45	-0.354378248	2.82E-07
ENSBTAG00000010292	0.726644181	5.93E-34	-0.253571615	0.000301768
ENSBTAG00000010298	-0.485446184	3.67E-13	-0.136154194	0.055170548
ENSBTAG00000010304	-0.141323196	0.046474929	0.549553641	4.25E-17
ENSBTAG00000010312	0.186085024	0.008499871	-0.550866284	3.46E-17
ENSBTAG00000010313	0.126604009	0.074766296	-0.392388218	9.93E-09
ENSBTAG00000010336	-0.693608676	7.03E-30	-0.050184189	0.481483174
ENSBTAG00000010339	-0.448570576	3.04E-11	0.115579201	0.104029101
ENSBTAG00000010341	0.596781749	1.38E-20	0.368524266	8.53E-08
ENSBTAG00000010350	0.725901483	7.43E-34	-0.123064533	0.083328597
ENSBTAG00000010351	-0.007829701	0.912601777	0.426529918	3.35E-10
ENSBTAG00000010360	0.600437627	7.01E-21	0.23818152	0.000704854
ENSBTAG00000010361	-0.105431406	0.138325045	0.282520143	5.28E-05
ENSBTAG00000010366	-0.151061017	0.033188899	0.516369981	5.88E-15
ENSBTAG00000010368	-0.472676368	1.80E-12	-0.03718472	0.60206662
ENSBTAG00000010373	0.230992386	0.001028807	0.609124514	1.35E-21
ENSBTAG00000010375	0.535065212	3.91E-16	0.292073885	2.84E-05
ENSBTAG00000010376	-0.006754348	0.924566902	-0.263363606	0.000171027
ENSBTAG00000010378	-0.607720035	1.77E-21	0.392204733	1.01E-08
ENSBTAG00000010380	0.508861687	1.67E-14	-0.094602319	0.183813109
ENSBTAG00000010381	0.153246278	0.030697899	0.091477425	0.198787204
ENSBTAG00000010388	0.637214854	4.59E-24	-0.275559789	8.17E-05
ENSBTAG00000010392	0.436709579	1.13E-10	-0.22888742	0.001146801
ENSBTAG00000010393	-0.046904364	0.510627188	0.611966468	7.80E-22
ENSBTAG00000010408	0.006298436	0.929644975	0.464043219	5.09E-12
ENSBTAG00000010423	0.945053915	1.32E-97	-0.081355736	0.253317427
ENSBTAG00000010432	-0.212355372	0.002602267	0.800773858	9.95E-46
ENSBTAG00000010439	-0.001145037	0.987193722	0.742853118	3.54E-36
ENSBTAG00000010447	-0.441618608	6.61E-11	0.44388102	5.14E-11
ENSBTAG00000010457	0.647653826	4.76E-25	-0.11893577	0.094293805
ENSBTAG00000010505	0.329401887	2.03E-06	-0.26805897	0.000129237
ENSBTAG00000010509	-0.058032974	0.41553894	0.940887418	1.44E-94
ENSBTAG00000010514	0.688809924	2.47E-29	-0.141773256	0.045775271
ENSBTAG00000010518	0.71833637	7.12E-33	-0.363737958	1.29E-07
ENSBTAG00000010519	0.04475042	0.530252884	0.715044264	1.86E-32
ENSBTAG00000010533	0.643859832	1.10E-24	0.032419208	0.649420262
ENSBTAG00000010543	-0.016580861	0.816192938	0.61793796	2.41E-22
ENSBTAG00000010546	0.845227795	1.65E-55	-0.028850713	0.685837929
ENSBTAG00000010547	0.640829616	2.11E-24	0.100080233	0.159591985
ENSBTAG00000010581	0.728752313	3.11E-34	0.071465238	0.315825398
ENSBTAG00000010590	-0.008959237	0.900054949	0.689682735	1.97E-29
ENSBTAG00000010593	0.67848235	3.42E-28	-0.154062273	0.029809501
ENSBTAG00000010630	0.471084574	2.19E-12	0.271064888	0.000107723
ENSBTAG00000010637	-0.175595779	0.013109355	-0.001216442	0.986395189
ENSBTAG00000010652	0.022836823	0.748842988	0.499767334	5.70E-14
ENSBTAG00000010653	-0.207614048	0.003256416	0.719398211	5.21E-33
ENSBTAG00000010670	0.038825761	0.586125121	0.850894201	5.62E-57
ENSBTAG00000010673	-0.244794167	0.00049276	0.690297169	1.68E-29
ENSBTAG00000010677	0.734828008	4.68E-35	0.05034779	0.48005335
ENSBTAG00000010693	0.644974185	8.59E-25	0.02129299	0.765309218
ENSBTAG00000010701	-0.601552966	5.69E-21	-0.055645777	0.435014089
ENSBTAG00000010716	0.693964889	6.40E-30	0.005905424	0.934024736
ENSBTAG00000010721	-0.212118172	0.002631922	-0.066627306	0.349781975
ENSBTAG00000010738	-0.438980446	8.83E-11	-0.30849416	9.29E-06
ENSBTAG00000010760	0.630047838	2.07E-23	-0.023111184	0.745928326
ENSBTAG00000010763	0.583150657	1.60E-19	-0.187407397	0.00803541
ENSBTAG00000010803	0.818757925	2.32E-49	0.063223164	0.375002492
ENSBTAG00000010809	-0.213787149	0.002429613	0.413357727	1.30E-09
ENSBTAG00000010812	-0.430264147	2.26E-10	-0.11262815	0.113227797
ENSBTAG00000010819	0.9060852	1.60E-75	-0.039252887	0.582008
ENSBTAG00000010820	-0.530602737	7.58E-16	0.041231779	0.563110447
ENSBTAG00000010826	0.686210844	4.84E-29	-0.105985682	0.136252401
ENSBTAG00000010849	-0.00439272	0.950899796	0.593127052	2.69E-20
ENSBTAG00000010871	0.723714102	1.44E-33	-0.073891611	0.29963262
ENSBTAG00000010877	0.070846221	0.320046128	0.50046851	5.19E-14
ENSBTAG00000010884	0.745179414	1.64E-36	-0.002646795	0.970403285
ENSBTAG00000010915	0.756625523	3.33E-38	-0.02897602	0.684546156
ENSBTAG00000010928	0.254650917	0.000283767	0.181385974	0.010348881
ENSBTAG00000010932	-0.307648327	9.86E-06	0.239666827	0.000650951
ENSBTAG00000010935	0.839446902	4.51E-54	-0.098689023	0.165503516
ENSBTAG00000010961	0.431636628	1.95E-10	-0.047000625	0.509758979
ENSBTAG00000010964	-0.370034037	7.48E-08	0.140693885	0.047468207
ENSBTAG00000010976	0.725449871	8.53E-34	0.18826504	0.007746367
ENSBTAG00000010977	0.031304295	0.660714365	-0.288996903	3.48E-05
ENSBTAG00000010978	0.713780666	2.68E-32	-0.310118571	8.29E-06
ENSBTAG00000010989	0.545770493	7.67E-17	-0.263527489	0.000169378
ENSBTAG00000010994	-0.669181878	3.33E-27	0.06086037	0.393146781
ENSBTAG00000011011	0.879896012	1.41E-65	-0.230173273	0.00107333
ENSBTAG00000011017	0.40854864	2.09E-09	0.060365012	0.397016574
ENSBTAG00000011024	-0.54200277	1.37E-16	0.003590177	0.959861973
ENSBTAG00000011027	-0.258420123	0.000228437	-0.028802774	0.686332363
ENSBTAG00000011044	-0.298095118	1.90E-05	0.600668829	6.71E-21
ENSBTAG00000011056	0.854694448	5.38E-58	-0.200048876	0.004612024
ENSBTAG00000011064	-0.286478244	4.09E-05	0.909971502	3.04E-77
ENSBTAG00000011068	0.817414292	4.48E-49	0.051614709	0.46905899
ENSBTAG00000011070	0.476587839	1.11E-12	-0.147298947	0.037879549
ENSBTAG00000011079	-0.439747458	8.12E-11	-0.16378658	0.020801337
ENSBTAG00000011081	0.569582143	1.65E-18	-0.065635722	0.357015662
ENSBTAG00000011087	0.88392034	6.02E-67	-0.270781305	0.000109599
ENSBTAG00000011103	-0.017629262	0.804796867	0.609313315	1.30E-21
ENSBTAG00000011108	0.622652398	9.39E-23	0.178361144	0.011719266
ENSBTAG00000011127	0.398675388	5.47E-09	0.106277575	0.135170508
ENSBTAG00000011129	-0.144521136	0.041691896	0.75295253	1.19E-37
ENSBTAG00000011135	-0.382247591	2.53E-08	-0.174375835	0.013767253
ENSBTAG00000011149	-0.264341813	0.000161399	0.797489877	4.18E-45
ENSBTAG00000011155	0.884628464	3.41E-67	-0.15546322	0.028335386
ENSBTAG00000011156	0.857725111	7.90E-59	0.014486874	0.839068005
ENSBTAG00000011172	0.84986214	1.05E-56	0.127196423	0.073405445
ENSBTAG00000011234	0.816608992	6.62E-49	-0.230647527	0.001047341
ENSBTAG00000011239	-0.69182542	1.13E-29	-0.234630827	0.000850811
ENSBTAG00000011242	-0.251227456	0.000344581	0.71870541	6.39E-33
ENSBTAG00000011244	0.244813023	0.00049225	0.166683876	0.018620731
ENSBTAG00000011246	0.637389299	4.42E-24	-0.072847851	0.306529708
ENSBTAG00000011248	-0.026307628	0.712246449	0.803420178	3.07E-46
ENSBTAG00000011266	0.647262571	5.19E-25	0.089014343	0.211199179
ENSBTAG00000011268	0.496246296	9.08E-14	0.037957944	0.594531147
ENSBTAG00000011287	0.883253152	1.02E-66	-0.092663878	0.193000947
ENSBTAG00000011310	-0.008204132	0.908440068	-0.403872598	3.31E-09
ENSBTAG00000011313	0.86605975	3.18E-61	0.159606945	0.024334652
ENSBTAG00000011322	0.933586318	9.61E-90	-0.055323863	0.437679739
ENSBTAG00000011333	0.791605418	5.12E-44	0.055330052	0.437628396
ENSBTAG00000011337	0.614029881	5.22E-22	0.020301138	0.775944462
ENSBTAG00000011339	0.507366462	2.05E-14	0.330310939	1.89E-06
ENSBTAG00000011354	0.435114283	1.34E-10	-0.022804729	0.749184174
ENSBTAG00000011358	-0.433604924	1.58E-10	-0.138383462	0.051267995
ENSBTAG00000011363	0.783335179	1.52E-42	-0.09120353	0.20014067
ENSBTAG00000011381	-0.222771565	0.001563558	-0.016404928	0.818109172
ENSBTAG00000011399	0.482449828	5.37E-13	0.108149605	0.128387838
ENSBTAG00000011413	-0.625255587	5.54E-23	0.28438089	4.69E-05
ENSBTAG00000011417	0.735580596	3.69E-35	0.194868943	0.005813151
ENSBTAG00000011434	0.157272449	0.026524248	0.793589318	2.22E-44
ENSBTAG00000011455	-0.352296237	3.34E-07	0.093725064	0.187930503
ENSBTAG00000011456	-0.042442502	0.551695279	0.950776593	3.47E-102
ENSBTAG00000011458	-0.325132602	2.79E-06	-0.25603904	0.000262082
ENSBTAG00000011478	0.206093108	0.003495789	0.564560562	3.80E-18
ENSBTAG00000011483	-0.01092147	0.878319186	0.808616992	2.89E-47
ENSBTAG00000011491	0.021575949	0.762283098	0.39633327	6.84E-09
ENSBTAG00000011507	-0.035420178	0.619420861	0.539231242	2.09E-16
ENSBTAG00000011509	0.754426407	7.16E-38	0.293735735	2.54E-05
ENSBTAG00000011516	0.361857576	1.51E-07	-0.397925534	5.88E-09
ENSBTAG00000011524	0.919199146	1.14E-81	-0.183500145	0.009477048
ENSBTAG00000011527	-0.367026779	9.70E-08	0.617444467	2.66E-22
ENSBTAG00000011544	0.792711462	3.22E-44	-0.057969331	0.416051428
ENSBTAG00000011551	0.075640958	0.288305129	0.767278526	7.25E-40
ENSBTAG00000011558	-0.085128579	0.231894611	0.302755722	1.38E-05
ENSBTAG00000011571	0.086983836	0.221841955	0.788830921	1.62E-43
ENSBTAG00000011580	0.696595951	3.17E-30	-0.372924442	5.81E-08
ENSBTAG00000011596	0.086843498	0.222591362	0.844866141	2.04E-55
ENSBTAG00000011597	0.878851296	3.13E-65	-0.316159889	5.39E-06
ENSBTAG00000011611	-0.587311374	7.68E-20	-0.012914175	0.856338721
ENSBTAG00000011614	0.371162511	6.78E-08	-0.237637611	0.000725601
ENSBTAG00000011617	-0.080119759	0.260623929	0.406430864	2.58E-09
ENSBTAG00000011623	-0.320191491	4.02E-06	-0.11100027	0.118567561
ENSBTAG00000011626	0.617229239	2.78E-22	-0.116197412	0.102178863
ENSBTAG00000011628	0.683221685	1.04E-28	-2.70E-05	0.99969841
ENSBTAG00000011642	0.849206528	1.56E-56	-0.335864827	1.24E-06
ENSBTAG00000011643	0.607436874	1.87E-21	-0.240801256	0.000612373
ENSBTAG00000011647	0.285694605	4.31E-05	-0.148851032	0.035880608
ENSBTAG00000011662	-0.334438911	1.38E-06	-0.236527583	0.000769701
ENSBTAG00000011667	0.570774237	1.35E-18	0.075497862	0.289220808
ENSBTAG00000011689	0.088640263	0.213131847	0.957124459	5.89E-108
ENSBTAG00000011721	0.955883583	9.20E-107	-0.183392646	0.009519758
ENSBTAG00000011729	-0.207971544	0.003202348	0.909761843	3.78E-77
ENSBTAG00000011732	-0.351568498	3.55E-07	0.642986365	1.33E-24
ENSBTAG00000011742	0.574974035	6.62E-19	-0.041350207	0.561988888
ENSBTAG00000011744	0.789769126	1.10E-43	-0.096767518	0.1739352
ENSBTAG00000011757	0.128930108	0.069538095	-0.54959678	4.22E-17
ENSBTAG00000011761	0.88957662	5.86E-69	-0.082600923	0.246100884
ENSBTAG00000011762	0.616083149	3.48E-22	0.077073499	0.279245185
ENSBTAG00000011763	-0.370098656	7.44E-08	0.049292177	0.489319415
ENSBTAG00000011766	0.051955517	0.466125218	-0.215540554	0.002232376
ENSBTAG00000011767	0.653588143	1.26E-25	-0.287026887	3.95E-05
ENSBTAG00000011771	0.176817498	0.012478313	-0.010010572	0.88839895
ENSBTAG00000011772	0.582844509	1.69E-19	0.143354003	0.043387264
ENSBTAG00000011790	0.612892289	6.51E-22	0.130625052	0.065919292
ENSBTAG00000011795	-0.08357356	0.240564316	0.671411328	1.94E-27
ENSBTAG00000011796	-0.001453325	0.9837462	-0.226514735	0.0012946
ENSBTAG00000011811	0.000897948	0.989957038	0.604930656	3.01E-21
ENSBTAG00000011815	-0.341491585	7.97E-07	0.29295759	2.68E-05
ENSBTAG00000011819	0.355562827	2.55E-07	0.289871106	3.28E-05
ENSBTAG00000011829	0.894128668	1.17E-70	-0.198853142	0.004867536
ENSBTAG00000011831	0.856017464	2.34E-58	-0.311248589	7.65E-06
ENSBTAG00000011844	0.460660432	7.58E-12	0.236609262	0.000766374
ENSBTAG00000011872	-0.364708145	1.18E-07	0.775936089	2.77E-41
ENSBTAG00000011876	0.763025026	3.43E-39	0.243989482	0.000514968
ENSBTAG00000011885	0.442236373	6.17E-11	0.036320959	0.610534573
ENSBTAG00000011895	0.842704219	7.11E-55	-0.181441503	0.010325106
ENSBTAG00000011904	0.773687612	6.57E-41	0.080612469	0.257694108
ENSBTAG00000011927	-0.154777058	0.029049407	0.826019093	6.08E-51
ENSBTAG00000011928	0.842787661	6.77E-55	-0.114436632	0.10751811
ENSBTAG00000011929	0.067051362	0.34671683	0.456347261	1.25E-11
ENSBTAG00000011970	0.667803876	4.63E-27	-0.179026708	0.011404735
ENSBTAG00000011975	-0.499848645	5.64E-14	-0.16737853	0.018128419
ENSBTAG00000011976	-0.169944549	0.016406594	0.06563362	0.357031098
ENSBTAG00000011984	0.317593425	4.86E-06	0.842295844	8.98E-55
ENSBTAG00000011988	0.739421306	1.08E-35	0.096482991	0.175210313
ENSBTAG00000011997	0.001399474	0.984348387	-0.489685057	2.14E-13
ENSBTAG00000012003	-0.687349446	3.61E-29	-0.052416617	0.462172087
ENSBTAG00000012005	-0.472357817	1.87E-12	0.287687493	3.79E-05
ENSBTAG00000012010	0.784328881	1.02E-42	-0.062354232	0.381614614
ENSBTAG00000012035	-0.249087333	0.000388526	0.609090467	1.36E-21
ENSBTAG00000012047	0.705003163	3.20E-31	-0.234544477	0.000854684
ENSBTAG00000012067	0.907653364	3.30E-76	0.06446927	0.365643793
ENSBTAG00000012069	-0.532957383	5.35E-16	0.231091185	0.001023553
ENSBTAG00000012077	0.912663721	1.75E-78	0.040563033	0.569463731
ENSBTAG00000012078	-0.572698931	9.74E-19	-0.052339887	0.462828622
ENSBTAG00000012083	-0.153872347	0.030014296	-0.051726278	0.468097459
ENSBTAG00000012086	-0.091931226	0.196559362	0.441406544	6.76E-11
ENSBTAG00000012095	0.63732125	4.49E-24	-0.207444769	0.003282305
ENSBTAG00000012099	0.768376261	4.83E-40	0.103743827	0.144784055
ENSBTAG00000012121	-0.228403846	0.001175604	0.558470253	1.03E-17
ENSBTAG00000012125	-0.31174033	7.39E-06	0.56999985	1.54E-18
ENSBTAG00000012126	0.061772224	0.38608283	0.78106921	3.74E-42
ENSBTAG00000012135	0.522709896	2.39E-15	0.33873846	9.89E-07
ENSBTAG00000012143	0.566665868	2.68E-18	0.089059531	0.210966571
ENSBTAG00000012148	0.126377084	0.07529296	0.777200328	1.70E-41
ENSBTAG00000012168	0.738568706	1.42E-35	-0.259587801	0.00021345
ENSBTAG00000012178	0.097906279	0.168900641	-0.384093506	2.14E-08
ENSBTAG00000012182	-0.097373979	0.17124031	0.286007952	4.22E-05
ENSBTAG00000012193	0.85712863	1.16E-58	-0.111435154	0.117122239
ENSBTAG00000012197	-0.2869807	3.96E-05	0.902572797	4.99E-74
ENSBTAG00000012200	-0.301762422	1.48E-05	0.686580277	4.40E-29
ENSBTAG00000012205	-0.187907333	0.007865778	0.406775855	2.49E-09
ENSBTAG00000012206	0.543686889	1.06E-16	-0.105908871	0.136538196
ENSBTAG00000012208	-0.170560142	0.016015381	0.043307304	0.543611268
ENSBTAG00000012250	0.422884612	4.90E-10	0.234364056	0.000862829
ENSBTAG00000012251	0.883993355	5.68E-67	0.048142273	0.499520924
ENSBTAG00000012259	0.279425217	6.42E-05	0.044047299	0.53674069
ENSBTAG00000012263	0.054057821	0.448253372	0.572924003	9.38E-19
ENSBTAG00000012272	0.707593584	1.56E-31	-0.116766547	0.100498574
ENSBTAG00000012284	0.131971376	0.063155857	0.567530535	2.32E-18
ENSBTAG00000012293	0.89973748	7.29E-73	-0.216565089	0.002123981
ENSBTAG00000012297	0.018044871	0.800290444	0.663652827	1.24E-26
ENSBTAG00000012352	-0.206582111	0.003417149	-0.029574916	0.678384943
ENSBTAG00000012353	0.081976969	0.249698964	0.906126762	1.54E-75
ENSBTAG00000012357	0.904217179	1.01E-74	-0.094762925	0.183066545
ENSBTAG00000012371	0.840631203	2.32E-54	-0.273696278	9.17E-05
ENSBTAG00000012382	0.633588436	9.88E-24	0.126586734	0.074806284
ENSBTAG00000012391	0.843844755	3.68E-55	-0.075753699	0.287585064
ENSBTAG00000012418	0.758420561	1.77E-38	0.132763118	0.061575603
ENSBTAG00000012423	0.626943623	3.92E-23	-0.079837238	0.262314166
ENSBTAG00000012433	0.886919351	5.32E-68	-0.12548535	0.077391739
ENSBTAG00000012442	-0.537646684	2.65E-16	-0.307891377	9.69E-06
ENSBTAG00000012451	-0.448103871	3.21E-11	0.079673552	0.263296886
ENSBTAG00000012463	0.845091581	1.78E-55	0.2653764	0.000151768
ENSBTAG00000012476	0.012992624	0.855475539	-0.424615294	4.09E-10
ENSBTAG00000012480	0.088547883	0.213611072	0.849381751	1.40E-56
ENSBTAG00000012496	0.023138444	0.745638919	0.619135551	1.90E-22
ENSBTAG00000012500	-0.051073762	0.473736355	-0.367818792	9.06E-08
ENSBTAG00000012507	-0.210648579	0.002822586	0.496632593	8.63E-14
ENSBTAG00000012519	0.033901618	0.634526761	0.386873244	1.66E-08
ENSBTAG00000012555	0.683918109	8.70E-29	-0.134251213	0.058693404
ENSBTAG00000012564	0.511373317	1.18E-14	-0.19621734	0.005476162
ENSBTAG00000012565	0.890297756	3.19E-69	-0.174840368	0.013513402
ENSBTAG00000012581	-0.104814273	0.140661002	0.586091497	9.54E-20
ENSBTAG00000012595	-0.455832735	1.33E-11	0.03460767	0.627483993
ENSBTAG00000012599	0.705538237	2.76E-31	-0.030823953	0.665604163
ENSBTAG00000012629	0.011524888	0.871652566	-0.500974447	4.85E-14
ENSBTAG00000012638	-0.322205138	3.47E-06	-0.097521605	0.170589035
ENSBTAG00000012647	0.690507079	1.59E-29	-0.020421862	0.774647715
ENSBTAG00000012657	0.142867904	0.044110226	0.764732155	1.84E-39
ENSBTAG00000012664	0.168605846	0.017286211	0.8212133	6.91E-50
ENSBTAG00000012675	0.129102412	0.069162979	0.839878494	3.54E-54
ENSBTAG00000012687	0.822271633	4.07E-50	-0.100176208	0.159190087
ENSBTAG00000012694	0.922618724	1.92E-83	-0.065286436	0.359585844
ENSBTAG00000012700	-0.397525806	6.11E-09	0.040349338	0.571501037
ENSBTAG00000012712	0.853891253	8.89E-58	-0.217907883	0.001989169
ENSBTAG00000012741	0.562159125	5.64E-18	-0.265246609	0.000152946
ENSBTAG00000012749	0.154016257	0.029859009	0.338826238	9.82E-07
ENSBTAG00000012755	-0.107408187	0.131042023	0.861768451	5.70E-60
ENSBTAG00000012762	0.851530475	3.81E-57	-0.013261857	0.852514446
ENSBTAG00000012778	-0.019047372	0.789447766	-0.506649966	2.26E-14
ENSBTAG00000012781	0.340143414	8.86E-07	-0.004979352	0.944352583
ENSBTAG00000012787	-0.283630931	4.92E-05	0.208529211	0.003119625
ENSBTAG00000012788	-0.689958389	1.83E-29	0.100688456	0.157057888
ENSBTAG00000012792	-0.618818014	2.03E-22	0.321897498	3.55E-06
ENSBTAG00000012796	-0.512458752	1.02E-14	-0.07745313	0.276876808
ENSBTAG00000012797	0.73236951	1.01E-34	0.207360772	0.00329522
ENSBTAG00000012820	-0.054291705	0.446289263	0.579417013	3.08E-19
ENSBTAG00000012824	0.520475807	3.29E-15	-0.022930972	0.747842398
ENSBTAG00000012833	0.918759217	1.91E-81	-0.118984217	0.094158792
ENSBTAG00000012844	-0.066402424	0.351414357	0.377125162	4.01E-08
ENSBTAG00000012852	0.947893705	8.18E-100	0.018449234	0.795912285
ENSBTAG00000012854	-0.031284428	0.660916319	0.802745471	4.15E-46
ENSBTAG00000012861	-0.079492822	0.264384855	0.636206876	5.68E-24
ENSBTAG00000012882	0.863903089	1.37E-60	-0.216839585	0.002095765
ENSBTAG00000012915	-0.123059864	0.08334039	0.318771463	4.46E-06
ENSBTAG00000012929	0.896262098	1.75E-71	-0.040112563	0.573762385
ENSBTAG00000012937	-0.292625342	2.74E-05	0.781874575	2.71E-42
ENSBTAG00000012938	0.70819074	1.32E-31	0.179369296	0.011245753
ENSBTAG00000012940	-0.037343902	0.600511825	0.791647753	5.03E-44
ENSBTAG00000012943	0.851221181	4.61E-57	-0.076138197	0.285138372
ENSBTAG00000012955	0.160888059	0.023200493	0.083037307	0.243605979
ENSBTAG00000012957	0.067686965	0.342154476	-0.681172064	1.74E-28
ENSBTAG00000012966	0.516446571	5.82E-15	-0.276255478	7.83E-05
ENSBTAG00000012969	0.374618394	5.00E-08	-0.093422997	0.18936377
ENSBTAG00000012985	-0.144256558	0.042071261	0.769790161	2.86E-40
ENSBTAG00000012990	-0.357166346	2.24E-07	0.83017579	6.99E-52
ENSBTAG00000012991	0.746287216	1.14E-36	0.012988953	0.855515933
ENSBTAG00000013017	0.623892448	7.31E-23	0.249963542	0.000369941
ENSBTAG00000013043	0.73154114	1.31E-34	-0.239711489	0.000649391
ENSBTAG00000013048	0.624088563	7.02E-23	0.019956577	0.779648949
ENSBTAG00000013074	0.682433679	1.27E-28	-0.223715906	0.00149127
ENSBTAG00000013078	0.411812001	1.51E-09	0.211104755	0.002762104
ENSBTAG00000013096	-0.371157889	6.78E-08	-0.073748456	0.300572449
ENSBTAG00000013108	0.356163577	2.43E-07	0.031383528	0.659909154
ENSBTAG00000013114	0.577972998	3.95E-19	0.12206379	0.085887414
ENSBTAG00000013127	0.022825233	0.748966192	-0.312450379	7.03E-06
ENSBTAG00000013131	-0.363884244	1.27E-07	-0.180782756	0.010610285
ENSBTAG00000013132	0.631088276	1.67E-23	0.182095516	0.010048694
ENSBTAG00000013145	0.101228382	0.154833807	0.72071405	3.53E-33
ENSBTAG00000013159	-0.089707625	0.207650678	0.800220189	1.27E-45
ENSBTAG00000013160	-0.130218242	0.066773494	0.695719277	4.01E-30
ENSBTAG00000013163	0.171405526	0.015491408	0.912433772	2.24E-78
ENSBTAG00000013176	-0.329037284	2.08E-06	-0.106918712	0.132817295
ENSBTAG00000013218	0.113166781	0.111502995	-0.794222521	1.70E-44
ENSBTAG00000013236	0.849248959	1.52E-56	-0.333578292	1.47E-06
ENSBTAG00000013238	0.873829734	1.32E-63	0.179069463	0.011384786
ENSBTAG00000013244	0.05486622	0.441485312	0.584915863	1.17E-19
ENSBTAG00000013251	-0.335035437	1.32E-06	0.111437319	0.11711508
ENSBTAG00000013259	0.328195127	2.22E-06	0.144922825	0.041121431
ENSBTAG00000013273	-0.493396316	1.32E-13	0.364162562	1.24E-07
ENSBTAG00000013288	0.278432641	6.83E-05	0.855986014	2.39E-58
ENSBTAG00000013300	0.676831574	5.15E-28	-0.110055674	0.121754678
ENSBTAG00000013301	-0.235709286	0.000803777	0.458588168	9.65E-12
ENSBTAG00000013308	0.528817101	9.85E-16	0.358209682	2.05E-07
ENSBTAG00000013309	-0.22195373	0.001628734	0.622866594	8.99E-23
ENSBTAG00000013340	-0.508998543	1.64E-14	0.23883742	0.000680562
ENSBTAG00000013343	-0.535148117	3.86E-16	-0.117584096	0.098123209
ENSBTAG00000013391	-0.004083171	0.954355931	-0.25666685	0.000252789
ENSBTAG00000013392	-0.039084485	0.583629644	0.880570524	8.35E-66
ENSBTAG00000013401	-0.084707307	0.234221285	0.412520848	1.41E-09
ENSBTAG00000013412	0.938844685	3.70E-93	-0.101480458	0.153803615
ENSBTAG00000013420	0.812837013	4.03E-48	-0.065671864	0.35675037
ENSBTAG00000013436	0.082316507	0.247736495	0.913925215	4.44E-79
ENSBTAG00000013455	0.905661243	2.44E-75	-0.051435676	0.470604206
ENSBTAG00000013460	0.806873999	6.44E-47	0.132763246	0.06157535
ENSBTAG00000013464	0.92209896	3.61E-83	0.073463017	0.302452205
ENSBTAG00000013476	-0.141369514	0.046402514	0.372405273	6.08E-08
ENSBTAG00000013477	-0.368043813	8.89E-08	0.054288755	0.446314002
ENSBTAG00000013483	0.055812271	0.433639071	0.800164501	1.30E-45
ENSBTAG00000013486	0.586166292	9.41E-20	-0.239077141	0.000671879
ENSBTAG00000013491	0.423252744	4.71E-10	0.060998511	0.392071664
ENSBTAG00000013493	0.836271646	2.63E-53	-0.051684993	0.468453136
ENSBTAG00000013495	0.874588989	7.57E-64	-0.141915625	0.045555787
ENSBTAG00000013523	-0.06477225	0.363390355	0.923132645	1.02E-83
ENSBTAG00000013535	0.054536766	0.444236522	-0.227044896	0.001260138
ENSBTAG00000013544	0.793958162	1.90E-44	0.208029957	0.003193591
ENSBTAG00000013545	0.569363362	1.71E-18	-0.030175384	0.672228913
ENSBTAG00000013548	0.001616334	0.981923416	0.453423019	1.75E-11
ENSBTAG00000013556	-0.069794411	0.327301377	0.599337206	8.60E-21
ENSBTAG00000013557	0.250703529	0.000354891	-0.148439756	0.036401399
ENSBTAG00000013573	-0.128781941	0.069861988	0.034774787	0.625821912
ENSBTAG00000013588	0.712562721	3.80E-32	0.158737701	0.025131063
ENSBTAG00000013592	0.789722143	1.12E-43	-0.074850478	0.293387722
ENSBTAG00000013602	0.91398918	4.14E-79	-0.081048268	0.255121666
ENSBTAG00000013606	-0.709467642	9.17E-32	0.384212527	2.11E-08
ENSBTAG00000013616	0.89022491	3.39E-69	-0.072611859	0.308103483
ENSBTAG00000013621	0.790531403	8.01E-44	-0.092502663	0.193779891
ENSBTAG00000013628	0.053134418	0.456055311	0.475127598	1.33E-12
ENSBTAG00000013629	-0.405882927	2.72E-09	-0.115291924	0.10489783
ENSBTAG00000013636	0.117937936	0.097109037	0.63896603	3.16E-24
ENSBTAG00000013658	0.79027479	8.92E-44	-0.285076558	4.48E-05
ENSBTAG00000013697	-0.025364602	0.722128996	0.92050343	2.46E-82
ENSBTAG00000013705	-0.403024835	3.60E-09	-0.076127704	0.285204953
ENSBTAG00000013706	0.573636535	8.31E-19	-0.169462739	0.016718574
ENSBTAG00000013716	0.896076146	2.07E-71	0.156124688	0.02766132
ENSBTAG00000013717	-0.149512985	0.035055636	0.723200725	1.68E-33
ENSBTAG00000013721	0.125470061	0.077428132	-0.254997058	0.000278209
ENSBTAG00000013727	-0.500820578	4.95E-14	-0.000106154	0.998812704
ENSBTAG00000013740	-0.050195291	0.481386069	-0.475216674	1.32E-12
ENSBTAG00000013774	0.091443624	0.198953875	0.861877045	5.30E-60
ENSBTAG00000013793	0.55917533	9.17E-18	-0.013950614	0.844948788
ENSBTAG00000013801	0.7436782	2.70E-36	-0.181393845	0.010345508
ENSBTAG00000013813	-0.071671611	0.31442635	0.941670082	4.03E-95
ENSBTAG00000013851	-0.115835409	0.103259118	-0.36407218	1.25E-07
ENSBTAG00000013856	0.031887631	0.654795382	0.36672757	9.96E-08
ENSBTAG00000013858	0.784072818	1.13E-42	-0.177878145	0.011952277
ENSBTAG00000013869	0.147232896	0.037966661	-0.400686267	4.51E-09
ENSBTAG00000013874	-0.442544408	5.96E-11	-0.065529879	0.357793281
ENSBTAG00000013884	-0.453203377	1.80E-11	0.11222251	0.114540454
ENSBTAG00000013899	0.846544759	7.61E-56	0.009169238	0.897724912
ENSBTAG00000013910	-0.038408199	0.590162964	0.439467987	8.37E-11
ENSBTAG00000013916	0.839031631	5.69E-54	0.241529355	0.000588737
ENSBTAG00000013917	0.922541313	2.11E-83	0.001500902	0.983214184
ENSBTAG00000013926	-0.518225651	4.52E-15	0.196871145	0.005319152
ENSBTAG00000013938	0.905133124	4.12E-75	0.031568329	0.658032629
ENSBTAG00000013941	0.283399311	4.99E-05	0.213461801	0.002467906
ENSBTAG00000013942	0.345115852	5.98E-07	0.148424709	0.036420573
ENSBTAG00000013946	0.18771239	0.007931542	0.767408614	6.91E-40
ENSBTAG00000013949	0.857092772	1.18E-58	-0.113834064	0.109394831
ENSBTAG00000013955	-0.044444944	0.533066693	0.399045162	5.28E-09
ENSBTAG00000013997	0.141733819	0.045836225	0.193356301	0.006213168
ENSBTAG00000013999	0.76171906	5.48E-39	-0.105013783	0.139902551
ENSBTAG00000014014	0.528076929	1.10E-15	-0.195917546	0.005549535
ENSBTAG00000014021	0.924327748	2.32E-84	0.084177595	0.237170103
ENSBTAG00000014026	0.756370381	3.64E-38	-0.140168958	0.048310223
ENSBTAG00000014029	0.430050462	2.31E-10	0.219287859	0.001858787
ENSBTAG00000014030	0.636033794	5.90E-24	0.292172426	2.82E-05
ENSBTAG00000014074	0.905965131	1.81E-75	-0.107328379	0.131330227
ENSBTAG00000014079	0.64515831	8.25E-25	0.153099134	0.030860477
ENSBTAG00000014080	-0.056430291	0.428556919	-0.308938739	9.01E-06
ENSBTAG00000014087	-0.213686225	0.002441434	0.662496419	1.62E-26
ENSBTAG00000014100	-0.171058326	0.015704764	0.146521276	0.038915959
ENSBTAG00000014106	0.627705641	3.35E-23	-0.091382449	0.19925578
ENSBTAG00000014111	0.706704343	2.00E-31	-0.050685588	0.477108367
ENSBTAG00000014123	0.660913658	2.35E-26	-0.304257467	1.25E-05
ENSBTAG00000014126	0.149602779	0.034944976	0.559802344	8.28E-18
ENSBTAG00000014137	0.189843769	0.007238387	0.744133714	2.32E-36
ENSBTAG00000014150	-0.572355152	1.03E-18	-0.054084563	0.448028545
ENSBTAG00000014162	0.090346844	0.204417108	0.584514274	1.26E-19
ENSBTAG00000014171	0.613570675	5.71E-22	-0.186798681	0.008246335
ENSBTAG00000014176	-0.357394547	2.19E-07	-0.22997014	0.001084641
ENSBTAG00000014197	0.32900005	2.09E-06	-0.192109501	0.006561184
ENSBTAG00000014207	-0.049267684	0.489535547	0.818194456	3.06E-49
ENSBTAG00000014224	0.477266098	1.02E-12	0.156457562	0.027327329
ENSBTAG00000014230	-0.129828856	0.06759956	-0.047476875	0.505474867
ENSBTAG00000014248	0.883605241	7.73E-67	-0.108016407	0.12886159
ENSBTAG00000014253	0.151298026	0.032910684	0.012131643	0.864958205
ENSBTAG00000014267	0.855301606	3.68E-58	0.244463364	0.00050178
ENSBTAG00000014273	0.453974724	1.65E-11	0.108605907	0.126775064
ENSBTAG00000014284	0.364586233	1.20E-07	-0.024157201	0.734849377
ENSBTAG00000014310	0.747373035	7.91E-37	0.06907642	0.332314366
ENSBTAG00000014314	-0.209433958	0.002989523	0.683161778	1.05E-28
ENSBTAG00000014316	-0.23645365	0.000772724	0.47657513	1.12E-12
ENSBTAG00000014320	0.493234671	1.35E-13	-0.437323081	1.06E-10
ENSBTAG00000014334	0.610676077	1.00E-21	0.073875978	0.299735157
ENSBTAG00000014336	0.227201218	0.001250138	-0.239522583	0.000656014
ENSBTAG00000014343	-0.44564951	4.22E-11	0.018765782	0.792489357
ENSBTAG00000014351	0.435426462	1.30E-10	0.326907011	2.44E-06
ENSBTAG00000014357	0.173871271	0.014047705	-0.478568879	8.72E-13
ENSBTAG00000014371	-0.236375766	0.000775921	0.085793714	0.228254324
ENSBTAG00000014387	0.848493292	2.39E-56	-0.038009283	0.594032332
ENSBTAG00000014389	0.849880581	1.04E-56	-0.263831093	0.000166361
ENSBTAG00000014393	-0.184671768	0.009022444	0.703217593	5.25E-31
ENSBTAG00000014399	0.864888086	7.06E-61	-0.379362461	3.28E-08
ENSBTAG00000014401	-0.103030192	0.147583408	0.424511021	4.14E-10
ENSBTAG00000014407	0.868168363	7.43E-62	-0.098978822	0.164258814
ENSBTAG00000014415	-0.297195969	2.02E-05	0.599656017	8.10E-21
ENSBTAG00000014420	-0.155222161	0.028584503	0.686851101	4.11E-29
ENSBTAG00000014421	0.047419012	0.505994369	0.482901203	5.07E-13
ENSBTAG00000014422	0.755474115	4.98E-38	-0.120217826	0.090772425
ENSBTAG00000014429	0.871050748	9.77E-63	0.289098563	3.45E-05
ENSBTAG00000014434	-0.133030085	0.061050139	0.453283758	1.78E-11
ENSBTAG00000014448	0.537553142	2.69E-16	-0.322207452	3.47E-06
ENSBTAG00000014453	-0.232703013	0.000941246	0.458993648	9.21E-12
ENSBTAG00000014454	0.643311215	1.23E-24	-0.026312721	0.712193199
ENSBTAG00000014458	0.003221213	0.963984039	0.906871131	7.29E-76
ENSBTAG00000014459	0.252689751	0.000317258	0.759089631	1.40E-38
ENSBTAG00000014463	0.539387301	2.04E-16	0.112731298	0.112895891
ENSBTAG00000014468	-0.619723359	1.69E-22	0.281833338	5.51E-05
ENSBTAG00000014469	0.870719269	1.24E-62	0.099904278	0.160330775
ENSBTAG00000014478	0.689334249	2.16E-29	0.260181845	0.000206183
ENSBTAG00000014479	0.146500719	0.038943677	0.121291698	0.087904336
ENSBTAG00000014484	0.502917179	3.74E-14	0.025592475	0.719736676
ENSBTAG00000014490	-0.069014065	0.332752036	0.875166721	4.95E-64
ENSBTAG00000014502	-0.154666345	0.029166043	0.700962824	9.74E-31
ENSBTAG00000014503	0.044070676	0.536524349	0.459084746	9.11E-12
ENSBTAG00000014506	-0.11671597	0.100647004	-0.433119914	1.66E-10
ENSBTAG00000014508	0.728086735	3.82E-34	-0.068347545	0.337453409
ENSBTAG00000014512	0.150380478	0.033998882	0.691740004	1.15E-29
ENSBTAG00000014526	-0.100484465	0.157904399	-0.628185038	3.04E-23
ENSBTAG00000014558	0.52393054	2.00E-15	-0.457889479	1.05E-11
ENSBTAG00000014564	0.11804702	0.096798063	-0.518728769	4.21E-15
ENSBTAG00000014574	0.473176612	1.69E-12	-0.004236555	0.952643276
ENSBTAG00000014588	-0.416396128	9.53E-10	-0.012689304	0.858813949
ENSBTAG00000014592	0.410263004	1.77E-09	-0.129934147	0.067375372
ENSBTAG00000014595	-0.242757073	0.000550782	0.445775136	4.17E-11
ENSBTAG00000014598	0.917047496	1.37E-80	0.033105478	0.642507668
ENSBTAG00000014602	0.531531583	6.61E-16	-0.124807303	0.079019034
ENSBTAG00000014603	-0.05794761	0.41622642	0.58416944	1.34E-19
ENSBTAG00000014608	0.762790419	3.73E-39	0.043348048	0.543231851
ENSBTAG00000014609	0.855101536	4.17E-58	0.177672685	0.012052626
ENSBTAG00000014616	0.762226418	4.57E-39	0.149028307	0.035658081
ENSBTAG00000014633	0.030547328	0.668426592	0.497577449	7.62E-14
ENSBTAG00000014636	0.839469217	4.46E-54	-0.218265613	0.001954594
ENSBTAG00000014680	0.012939644	0.856058469	0.374406451	5.10E-08
ENSBTAG00000014693	-0.349326751	4.26E-07	-0.246853884	0.000439887
ENSBTAG00000014697	0.267415422	0.000134337	0.335757569	1.25E-06
ENSBTAG00000014705	-0.019587564	0.783621841	0.652304482	1.69E-25
ENSBTAG00000014722	0.459188152	9.00E-12	0.150212934	0.034200846
ENSBTAG00000014730	0.133496875	0.060140226	0.62356312	7.81E-23
ENSBTAG00000014737	-0.344996991	6.03E-07	-0.048501835	0.496319037
ENSBTAG00000014742	-0.278518647	6.80E-05	0.816301619	7.68E-49
ENSBTAG00000014752	0.804945135	1.55E-46	-0.159715477	0.024236755
ENSBTAG00000014771	-0.099282597	0.162961606	0.906503865	1.05E-75
ENSBTAG00000014775	-0.668641987	3.79E-27	0.562436075	5.39E-18
ENSBTAG00000014777	-0.422138563	5.29E-10	-0.084508106	0.235327164
ENSBTAG00000014782	-0.041501769	0.560555105	0.536076618	3.36E-16
ENSBTAG00000014786	0.801348239	7.72E-46	-0.32687288	2.45E-06
ENSBTAG00000014790	0.06201244	0.384234802	-0.355491475	2.57E-07
ENSBTAG00000014791	-0.0403618	0.571382131	0.237209102	0.000742342
ENSBTAG00000014792	0.792117827	4.13E-44	-0.205394336	0.003611001
ENSBTAG00000014797	0.243535629	0.000527899	-0.11550799	0.104243914
ENSBTAG00000014799	-0.57463177	7.01E-19	0.297494022	1.98E-05
ENSBTAG00000014804	-0.137493513	0.05279752	0.575633894	5.91E-19
ENSBTAG00000014807	0.848305086	2.68E-56	0.044308734	0.534323769
ENSBTAG00000014823	-0.220284785	0.001769497	-0.112059749	0.11507048
ENSBTAG00000014825	0.345512953	5.79E-07	-0.02440859	0.732194816
ENSBTAG00000014832	-0.240512574	0.000621985	0.006595267	0.926338462
ENSBTAG00000014858	-0.020874626	0.769789949	0.683667382	9.27E-29
ENSBTAG00000014874	0.675591219	7.00E-28	-0.157870406	0.025947902
ENSBTAG00000014879	0.583472124	1.52E-19	0.128947435	0.069500299
ENSBTAG00000014880	-0.001100736	0.987689153	-0.426798243	3.26E-10
ENSBTAG00000014884	0.911403297	6.73E-78	-0.307243233	1.01E-05
ENSBTAG00000014885	0.264664533	0.000158335	-0.038343166	0.59079298
ENSBTAG00000014891	-0.232990603	0.000927217	0.767139972	7.63E-40
ENSBTAG00000014913	-0.184092645	0.009244678	0.011275542	0.874406299
ENSBTAG00000014927	0.803751371	2.65E-46	0.056585928	0.427282508
ENSBTAG00000014933	0.808126724	3.63E-47	-0.169339942	0.016798909
ENSBTAG00000014934	0.645945137	6.94E-25	-0.094565724	0.183983531
ENSBTAG00000014943	0.146676596	0.038707074	0.758904084	1.49E-38
ENSBTAG00000014964	-0.575564689	5.98E-19	0.259049094	0.000220247
ENSBTAG00000014966	0.036865797	0.605187099	0.590425281	4.39E-20
ENSBTAG00000014967	0.610212294	1.10E-21	-0.229201501	0.001128441
ENSBTAG00000014968	0.044226766	0.535080963	0.60118888	6.09E-21
ENSBTAG00000014975	-0.096848506	0.173573512	0.548893389	4.71E-17
ENSBTAG00000014979	-0.262370735	0.000181347	0.600711408	6.66E-21
ENSBTAG00000014982	-0.058057451	0.415341931	0.475449915	1.28E-12
ENSBTAG00000015005	-0.066799222	0.348537284	0.94368016	1.41E-96
ENSBTAG00000015007	0.745730328	1.37E-36	-0.422899717	4.89E-10
ENSBTAG00000015010	0.768329925	4.92E-40	0.032418902	0.649423353
ENSBTAG00000015026	0.865510199	4.63E-61	-0.071611284	0.3148349
ENSBTAG00000015044	-0.136555309	0.054450765	0.449169296	2.84E-11
ENSBTAG00000015051	0.119402363	0.092999859	0.602574069	4.70E-21
ENSBTAG00000015052	0.097481962	0.170763746	0.503015625	3.69E-14
ENSBTAG00000015058	0.153718156	0.03018144	-0.355182902	2.64E-07
ENSBTAG00000015066	0.376298986	4.31E-08	0.087492703	0.219139631
ENSBTAG00000015073	0.547334162	6.01E-17	-0.083739764	0.239627006
ENSBTAG00000015076	0.870315023	1.65E-62	-0.117834024	0.097406002
ENSBTAG00000015077	0.488898763	2.36E-13	0.220373731	0.001761723
ENSBTAG00000015101	-0.473346271	1.66E-12	-0.057605871	0.41898528
ENSBTAG00000015106	0.005710359	0.936199304	-0.320429219	3.95E-06
ENSBTAG00000015113	-0.288187786	3.66E-05	-0.008866573	0.901083367
ENSBTAG00000015124	0.017096428	0.810583763	0.884022222	5.55E-67
ENSBTAG00000015126	-0.48361818	4.63E-13	0.315642511	5.59E-06
ENSBTAG00000015131	-0.455009777	1.46E-11	-0.230660995	0.001046611
ENSBTAG00000015138	0.791088924	6.35E-44	-0.113580105	0.110193452
ENSBTAG00000015148	-0.020616102	0.772562606	0.681976389	1.42E-28
ENSBTAG00000015155	0.240694905	0.000615898	0.157667914	0.02614186
ENSBTAG00000015158	0.260040415	0.000207892	0.002611697	0.970795579
ENSBTAG00000015164	-0.088999671	0.211274745	0.854374133	6.58E-58
ENSBTAG00000015166	0.089868523	0.206833307	0.662945852	1.46E-26
ENSBTAG00000015183	-0.142952021	0.043984403	0.818351636	2.84E-49
ENSBTAG00000015185	-0.407278779	2.37E-09	-0.071293826	0.316990515
ENSBTAG00000015192	-0.083491145	0.241030043	0.857939935	6.89E-59
ENSBTAG00000015196	0.804528521	1.87E-46	0.173134857	0.014466006
ENSBTAG00000015198	0.066414187	0.351328857	0.55552109	1.65E-17
ENSBTAG00000015220	0.760789884	7.64E-39	-0.080275197	0.259697181
ENSBTAG00000015222	-0.168169593	0.017581591	0.718277695	7.24E-33
ENSBTAG00000015225	0.799573703	1.69E-45	-0.248472522	0.00040208
ENSBTAG00000015226	-0.188562321	0.007648357	0.456515688	1.23E-11
ENSBTAG00000015230	-0.022392917	0.753566344	-0.559955392	8.08E-18
ENSBTAG00000015240	0.780217801	5.23E-42	-0.091944673	0.196493625
ENSBTAG00000015242	0.208884264	0.00306797	0.707471593	1.61E-31
ENSBTAG00000015251	0.269202503	0.000120618	0.792449541	3.59E-44
ENSBTAG00000015253	-0.362182729	1.47E-07	0.835458445	4.10E-53
ENSBTAG00000015254	-0.211372293	0.002727181	0.026670419	0.708457165
ENSBTAG00000015263	0.75086065	2.44E-37	0.288155759	3.67E-05
ENSBTAG00000015272	-0.609998174	1.14E-21	-0.195560498	0.005638069
ENSBTAG00000015286	0.593727282	2.42E-20	0.279680149	6.32E-05
ENSBTAG00000015303	0.661893806	1.87E-26	0.027025284	0.704757589
ENSBTAG00000015312	-0.489693393	2.13E-13	-0.201203562	0.004376791
ENSBTAG00000015318	-0.500575461	5.12E-14	-0.140331138	0.048048757
ENSBTAG00000015325	0.865812714	3.77E-61	-0.019023893	0.789701252
ENSBTAG00000015333	0.749606142	3.73E-37	0.284029535	4.79E-05
ENSBTAG00000015339	-0.204051861	0.003842008	0.680749179	1.94E-28
ENSBTAG00000015341	0.60484575	3.06E-21	-0.256288041	0.000258359
ENSBTAG00000015346	-0.146339011	0.039162295	0.381014891	2.83E-08
ENSBTAG00000015368	-0.504939087	2.85E-14	0.027141892	0.703543422
ENSBTAG00000015371	0.579364559	3.11E-19	0.068724809	0.334787161
ENSBTAG00000015375	-0.083318901	0.242005432	0.283098514	5.09E-05
ENSBTAG00000015378	0.065752439	0.356159381	0.224761839	0.001414782
ENSBTAG00000015390	-0.508896257	1.66E-14	0.472172594	1.91E-12
ENSBTAG00000015403	0.313215208	6.65E-06	-0.10967026	0.123074019
ENSBTAG00000015419	0.45164533	2.15E-11	0.408128884	2.18E-09
ENSBTAG00000015463	0.10584096	0.136791261	0.293399817	2.60E-05
ENSBTAG00000015474	0.239797895	0.000646382	0.828093906	2.08E-51
ENSBTAG00000015490	-0.450911831	2.33E-11	0.134303485	0.058594218
ENSBTAG00000015537	0.685079676	6.47E-29	-0.066206257	0.352842213
ENSBTAG00000015553	0.771345487	1.59E-40	0.114589084	0.107047328
ENSBTAG00000015554	0.704207237	3.99E-31	-0.104055887	0.143572714
ENSBTAG00000015562	-0.056211568	0.430351592	-0.28699729	3.96E-05
ENSBTAG00000015582	-0.259062177	0.000220079	-0.001354313	0.984853397
ENSBTAG00000015593	0.158454661	0.025395174	0.577204031	4.51E-19
ENSBTAG00000015602	-0.193560746	0.006157703	0.482377554	5.41E-13
ENSBTAG00000015630	0.852104198	2.68E-57	-0.338994199	9.69E-07
ENSBTAG00000015635	-0.090605533	0.203118878	0.839395961	4.64E-54
ENSBTAG00000015636	-0.44148338	6.71E-11	0.192894104	0.006340208
ENSBTAG00000015637	0.763054016	3.39E-39	-0.382949603	2.37E-08
ENSBTAG00000015667	0.075872563	0.286827192	-0.584664765	1.23E-19
ENSBTAG00000015698	0.526080818	1.47E-15	-0.176559133	0.012609492
ENSBTAG00000015716	0.618992259	1.96E-22	-0.17573674	0.013035144
ENSBTAG00000015730	-0.45385139	1.67E-11	0.184334344	0.009151345
ENSBTAG00000015738	0.1373991	0.052961982	0.895669247	2.98E-71
ENSBTAG00000015753	0.526795573	1.32E-15	-0.097270736	0.17169688
ENSBTAG00000015772	-0.106602976	0.133972201	0.373581253	5.48E-08
ENSBTAG00000015788	0.4342354	1.48E-10	0.131871845	0.063356845
ENSBTAG00000015807	-0.4799131	7.37E-13	0.264450173	0.000160364
ENSBTAG00000015808	0.864789473	7.55E-61	-0.028340921	0.691102636
ENSBTAG00000015824	0.748732651	5.01E-37	-0.151833793	0.032289063
ENSBTAG00000015856	-0.159483737	0.024446199	0.519150956	3.97E-15
ENSBTAG00000015868	0.562054659	5.74E-18	0.302263024	1.43E-05
ENSBTAG00000015879	-0.148974967	0.035724914	0.386467614	1.72E-08
ENSBTAG00000015885	0.303147804	1.35E-05	0.823426043	2.28E-50
ENSBTAG00000015887	0.817568915	4.16E-49	-0.280839635	5.87E-05
ENSBTAG00000015888	0.455095355	1.45E-11	-0.178100264	0.01184462
ENSBTAG00000015904	0.846953976	5.97E-56	-0.160106109	0.023887199
ENSBTAG00000015905	0.770276304	2.38E-40	-0.105353265	0.138619171
ENSBTAG00000015908	-0.298903704	1.80E-05	-0.170001586	0.016369999
ENSBTAG00000015917	-0.116160022	0.102290023	0.679731218	2.50E-28
ENSBTAG00000015930	0.668994359	3.48E-27	-0.059267086	0.405674578
ENSBTAG00000015938	0.091555727	0.198401495	0.675295848	7.53E-28
ENSBTAG00000015952	-0.258874009	0.000222499	0.095804098	0.17828073
ENSBTAG00000015958	-0.024265492	0.73370548	0.442352339	6.09E-11
ENSBTAG00000015976	0.432143344	1.85E-10	-0.063010181	0.376616651
ENSBTAG00000015977	0.768302896	4.97E-40	0.031613899	0.657570227
ENSBTAG00000016005	0.744607514	1.98E-36	-0.133874117	0.059413048
ENSBTAG00000016014	0.378752546	3.46E-08	-0.047250416	0.507509636
ENSBTAG00000016023	-0.739194159	1.16E-35	-0.184777929	0.008982223
ENSBTAG00000016043	-0.065033798	0.361452025	0.705703388	2.64E-31
ENSBTAG00000016046	0.816601484	6.65E-49	0.184984076	0.008904574
ENSBTAG00000016050	-0.340758605	8.44E-07	0.779300172	7.50E-42
ENSBTAG00000016053	-0.380574472	2.94E-08	0.11127716	0.117645732
ENSBTAG00000016077	0.612256623	7.37E-22	0.062382716	0.381396745
ENSBTAG00000016078	0.86405906	1.24E-60	-0.059105817	0.406955673
ENSBTAG00000016080	0.921919871	4.49E-83	-0.115674769	0.103741362
ENSBTAG00000016092	-0.167234573	0.018229504	-0.531910926	6.25E-16
ENSBTAG00000016103	0.379971905	3.10E-08	-0.112624878	0.113238339
ENSBTAG00000016104	0.820310273	1.08E-49	0.184932828	0.008923821
ENSBTAG00000016112	0.188513293	0.007664445	0.510070463	1.41E-14
ENSBTAG00000016128	0.152342946	0.031707602	0.70682087	1.93E-31
ENSBTAG00000016140	0.515327389	6.80E-15	0.231452777	0.001004533
ENSBTAG00000016155	-0.040342124	0.571569872	0.855749971	2.77E-58
ENSBTAG00000016156	-0.550882535	3.45E-17	-0.335490603	1.27E-06
ENSBTAG00000016169	-0.452970498	1.85E-11	-0.010702654	0.880738825
ENSBTAG00000016171	-0.436248956	1.19E-10	0.045476503	0.523594928
ENSBTAG00000016185	0.592586448	2.97E-20	-0.262060516	0.000184688
ENSBTAG00000016198	0.901199741	1.85E-73	-0.227344539	0.001241034
ENSBTAG00000016208	0.006157331	0.931217232	-0.319144315	4.34E-06
ENSBTAG00000016211	-0.351680171	3.52E-07	0.739260497	1.14E-35
ENSBTAG00000016221	0.736510244	2.75E-35	-0.124919362	0.078748209
ENSBTAG00000016229	0.732903211	8.58E-35	-0.134058256	0.059060738
ENSBTAG00000016230	0.916190871	3.60E-80	-0.078735023	0.268980151
ENSBTAG00000016236	0.811269293	8.43E-48	0.226344847	0.001305825
ENSBTAG00000016243	0.745403979	1.52E-36	-0.050838792	0.475775945
ENSBTAG00000016257	0.079648911	0.263445039	0.698778242	1.76E-30
ENSBTAG00000016259	0.735826453	3.41E-35	0.04241749	0.551929949
ENSBTAG00000016260	0.815807781	9.75E-49	-0.003104886	0.965283847
ENSBTAG00000016271	-0.685208198	6.26E-29	0.101723464	0.152815389
ENSBTAG00000016287	0.138099948	0.051751215	0.4115988	1.55E-09
ENSBTAG00000016299	-0.190002075	0.007189124	0.624503514	6.46E-23
ENSBTAG00000016312	-0.11463916	0.106893044	0.756292034	3.74E-38
ENSBTAG00000016316	0.9081937	1.90E-76	-0.17808661	0.011851213
ENSBTAG00000016336	0.382784284	2.41E-08	0.382437964	2.48E-08
ENSBTAG00000016343	0.09129018	0.199711766	0.631250147	1.61E-23
ENSBTAG00000016349	-0.386999795	1.64E-08	0.19796945	0.005064459
ENSBTAG00000016362	0.592603079	2.96E-20	0.055436471	0.436746213
ENSBTAG00000016448	0.474690353	1.41E-12	0.449816157	2.64E-11
ENSBTAG00000016455	0.422302655	5.20E-10	-0.009119297	0.898278943
ENSBTAG00000016456	0.24016513	0.000633737	0.719563779	4.96E-33
ENSBTAG00000016470	-0.204271607	0.003803306	0.456169726	1.28E-11
ENSBTAG00000016471	0.862039233	4.76E-60	0.151119196	0.033120421
ENSBTAG00000016484	0.65787436	4.75E-26	0.073590411	0.301612301
ENSBTAG00000016494	-0.001913055	0.978605716	0.271382713	0.000105655
ENSBTAG00000016496	0.698997874	1.66E-30	-0.269650905	0.000117387
ENSBTAG00000016497	0.851076094	5.03E-57	-0.186082789	0.008500676
ENSBTAG00000016506	-0.447907155	3.28E-11	-0.030991376	0.663898214
ENSBTAG00000016508	0.047537935	0.50492697	0.507824725	1.92E-14
ENSBTAG00000016529	0.27988874	6.23E-05	0.171075649	0.015694059
ENSBTAG00000016542	-0.060343751	0.397183172	0.334952254	1.33E-06
ENSBTAG00000016553	-0.357816732	2.12E-07	0.774576987	4.68E-41
ENSBTAG00000016568	-0.346589147	5.31E-07	0.719774757	4.66E-33
ENSBTAG00000016572	0.76572193	1.29E-39	-0.235427084	0.000815848
ENSBTAG00000016589	0.021821551	0.759659414	0.921606595	6.56E-83
ENSBTAG00000016592	-0.066770431	0.348745539	0.731401575	1.37E-34
ENSBTAG00000016598	0.675645489	6.91E-28	-0.244609808	0.000497768
ENSBTAG00000016609	0.05376681	0.450704004	0.827474721	2.87E-51
ENSBTAG00000016612	0.753050589	1.15E-37	-0.017186557	0.809604175
ENSBTAG00000016618	0.442352819	6.09E-11	0.182202291	0.010004194
ENSBTAG00000016625	0.213488935	0.002464692	-0.055969009	0.432346908
ENSBTAG00000016643	0.06462852	0.36445828	0.4660083	4.03E-12
ENSBTAG00000016663	0.444584054	4.76E-11	0.060891595	0.392903603
ENSBTAG00000016666	0.571972327	1.10E-18	0.037613825	0.59787949
ENSBTAG00000016703	0.693844858	6.60E-30	-0.406231404	2.63E-09
ENSBTAG00000016705	-0.427248879	3.10E-10	0.15430629	0.02954813
ENSBTAG00000016708	0.748871332	4.78E-37	-0.168171182	0.017580508
ENSBTAG00000016717	0.810150939	1.42E-47	0.136069609	0.055323332
ENSBTAG00000016722	-0.077547858	0.276287958	0.727469972	4.61E-34
ENSBTAG00000016725	-0.403998758	3.27E-09	-0.208282579	0.003155969
ENSBTAG00000016728	-0.003013236	0.966307982	0.622592351	9.51E-23
ENSBTAG00000016733	0.121701472	0.08682922	0.713989693	2.52E-32
ENSBTAG00000016738	-0.214381022	0.002361104	-0.459645704	8.53E-12
ENSBTAG00000016739	-0.045320868	0.52501846	0.701681727	8.00E-31
ENSBTAG00000016757	0.891172126	1.52E-69	-0.178559928	0.011624535
ENSBTAG00000016758	0.310725959	7.94E-06	0.616374686	3.29E-22
ENSBTAG00000016760	0.576486617	5.10E-19	0.154964256	0.028853101
ENSBTAG00000016766	-0.312352241	7.08E-06	-0.167602669	0.017972
ENSBTAG00000016772	-0.020620072	0.772519999	0.833233407	1.37E-52
ENSBTAG00000016776	0.647174776	5.29E-25	0.175890338	0.012954701
ENSBTAG00000016783	-0.487561677	2.80E-13	-0.050279112	0.480653291
ENSBTAG00000016799	0.800034604	1.38E-45	-0.053798348	0.450438054
ENSBTAG00000016804	0.83702095	1.74E-53	0.22312491	0.001536143
ENSBTAG00000016817	-0.164611975	0.020158684	0.748365447	5.67E-37
ENSBTAG00000016822	-0.755959582	4.20E-38	-0.119051279	0.093972152
ENSBTAG00000016823	0.801237702	8.11E-46	-0.006633102	0.925917088
ENSBTAG00000016828	-0.194537164	0.005898862	-0.553870425	2.15E-17
ENSBTAG00000016838	0.832848419	1.69E-52	0.218264221	0.001954727
ENSBTAG00000016839	0.591315554	3.74E-20	-0.190086101	0.007163097
ENSBTAG00000016847	-0.211366013	0.002727996	-0.031141067	0.662374398
ENSBTAG00000016848	0.226924332	0.0012679	-0.070391074	0.323172769
ENSBTAG00000016851	0.758509225	1.72E-38	0.202786191	0.004071913
ENSBTAG00000016852	-0.111918708	0.115531321	-0.400529689	4.58E-09
ENSBTAG00000016855	-0.021632106	0.761682951	0.415091413	1.09E-09
ENSBTAG00000016858	0.40637539	2.59E-09	-0.105753253	0.137118623
ENSBTAG00000016874	-0.133758341	0.059635446	0.113210397	0.111364232
ENSBTAG00000016878	0.1043537	0.142423883	0.335751915	1.25E-06
ENSBTAG00000016890	0.226836043	0.001273613	0.758595964	1.67E-38
ENSBTAG00000016944	-0.268574722	0.00012528	0.201040862	0.00440927
ENSBTAG00000016948	-0.355806137	2.50E-07	0.29327371	2.62E-05
ENSBTAG00000016954	-0.413989364	1.22E-09	0.034811904	0.625453021
ENSBTAG00000016956	0.034920524	0.624374015	0.653498531	1.29E-25
ENSBTAG00000016979	0.893652361	1.78E-70	-0.145366521	0.040498951
ENSBTAG00000016981	-0.14183363	0.045682086	0.566458792	2.78E-18
ENSBTAG00000016987	0.244531472	0.00049991	0.155265939	0.028539123
ENSBTAG00000016990	0.88284784	1.41E-66	-0.138294932	0.051418481
ENSBTAG00000016998	0.190647169	0.00699145	0.198432792	0.004960333
ENSBTAG00000017021	-0.139292059	0.04974458	-0.112678167	0.113066761
ENSBTAG00000017032	0.682820676	1.15E-28	0.019920752	0.780034407
ENSBTAG00000017033	0.069230443	0.331234855	0.646332452	6.37E-25
ENSBTAG00000017038	-0.123113236	0.083205648	0.535512001	3.66E-16
ENSBTAG00000017048	-0.022530287	0.752103682	0.322227818	3.46E-06
ENSBTAG00000017074	0.234795419	0.000843472	0.44829117	3.14E-11
ENSBTAG00000017077	-0.582135559	1.92E-19	0.212865405	0.002539527
ENSBTAG00000017085	-0.120377063	0.09034248	0.060744899	0.39404682
ENSBTAG00000017090	0.788188494	2.11E-43	-0.218071113	0.001973324
ENSBTAG00000017091	-0.003635613	0.95935444	0.565749297	3.12E-18
ENSBTAG00000017095	0.791838901	4.64E-44	-0.241901816	0.000576975
ENSBTAG00000017108	0.737087903	2.28E-35	-0.010563432	0.882278892
ENSBTAG00000017112	0.237166409	0.000744029	-0.149490497	0.035083396
ENSBTAG00000017116	0.000676609	0.992432482	-0.256604099	0.000253704
ENSBTAG00000017118	0.77278797	9.24E-41	0.038879018	0.585611039
ENSBTAG00000017128	0.770239161	2.41E-40	-0.324565872	2.91E-06
ENSBTAG00000017140	0.719300338	5.36E-33	0.112601731	0.11331293
ENSBTAG00000017211	-0.181486664	0.010305805	0.715572178	1.60E-32
ENSBTAG00000017232	0.795016918	1.21E-44	0.13269531	0.061709658
ENSBTAG00000017233	0.739929248	9.16E-36	0.039072963	0.583740674
ENSBTAG00000017239	0.014184189	0.842386265	0.876828688	1.44E-64
ENSBTAG00000017240	-0.161290118	0.022854076	0.782074102	2.51E-42
ENSBTAG00000017244	0.118053574	0.096779405	-0.439984176	7.91E-11
ENSBTAG00000017255	0.692198412	1.02E-29	0.100139597	0.159343307
ENSBTAG00000017260	0.798397263	2.82E-45	-0.027936061	0.695294298
ENSBTAG00000017263	0.036302574	0.610715381	-0.295618006	2.24E-05
ENSBTAG00000017278	0.680621857	2.00E-28	0.164475059	0.020264082
ENSBTAG00000017281	-0.115417221	0.104518231	0.892847894	3.58E-70
ENSBTAG00000017284	-0.185111088	0.008857029	0.726169011	6.85E-34
ENSBTAG00000017289	0.097703183	0.169790505	0.739266014	1.14E-35
ENSBTAG00000017325	-0.122500323	0.084763593	0.748778247	4.93E-37
ENSBTAG00000017352	0.67604962	6.25E-28	0.284085954	4.77E-05
ENSBTAG00000017354	0.684879721	6.81E-29	-0.103832796	0.144437909
ENSBTAG00000017363	-0.338861254	9.79E-07	0.693616724	7.02E-30
ENSBTAG00000017370	0.710313726	7.22E-32	0.017195163	0.809510664
ENSBTAG00000017371	-0.334751812	1.35E-06	0.642819517	1.37E-24
ENSBTAG00000017379	0.580153326	2.71E-19	-0.101086136	0.155417437
ENSBTAG00000017388	-0.677038696	4.90E-28	0.080177921	0.260276888
ENSBTAG00000017407	-0.17667877	0.0125486	0.018185734	0.798764557
ENSBTAG00000017418	0.178136781	0.011827002	0.416818367	9.13E-10
ENSBTAG00000017421	0.429194097	2.53E-10	0.294608789	2.40E-05
ENSBTAG00000017422	0.054971511	0.44060809	0.748226319	5.94E-37
ENSBTAG00000017423	-0.347193839	5.06E-07	0.352847133	3.20E-07
ENSBTAG00000017429	0.850877789	5.68E-57	0.140475332	0.04781728
ENSBTAG00000017450	0.878372929	4.50E-65	-0.120616587	0.089698822
ENSBTAG00000017458	0.140210735	0.048242757	-0.380676625	2.91E-08
ENSBTAG00000017465	0.191881949	0.006626545	-0.575823783	5.72E-19
ENSBTAG00000017482	-0.322381462	3.42E-06	0.202707206	0.004086663
ENSBTAG00000017489	0.366765403	9.92E-08	-0.263017564	0.00017456
ENSBTAG00000017493	0.704180822	4.02E-31	0.101286094	0.15459749
ENSBTAG00000017505	0.220813242	0.001723768	0.645653476	7.40E-25
ENSBTAG00000017512	0.571793683	1.14E-18	0.247044242	0.000435276
ENSBTAG00000017536	-0.043217759	0.54444559	0.277123263	7.41E-05
ENSBTAG00000017543	-0.496850641	8.39E-14	0.275743404	8.08E-05
ENSBTAG00000017545	0.830503202	5.88E-52	-0.023118928	0.745846106
ENSBTAG00000017547	-0.26949662	0.00011849	0.110714169	0.119525954
ENSBTAG00000017557	0.438578526	9.22E-11	0.282577597	5.26E-05
ENSBTAG00000017566	-0.023297191	0.743954331	0.339426241	9.37E-07
ENSBTAG00000017569	0.701527687	8.35E-31	0.213973032	0.002407978
ENSBTAG00000017573	0.808385684	3.22E-47	-0.043710892	0.539858722
ENSBTAG00000017580	0.625779267	4.98E-23	0.17526809	0.013283306
ENSBTAG00000017584	0.11897247	0.094191514	0.711391872	5.31E-32
ENSBTAG00000017594	0.754513894	6.95E-38	-0.328127103	2.23E-06
ENSBTAG00000017595	0.826177742	5.60E-51	-0.113790299	0.109532134
ENSBTAG00000017597	0.470141109	2.45E-12	-0.184993432	0.008901064
ENSBTAG00000017610	0.669588612	3.02E-27	0.058912708	0.408492847
ENSBTAG00000017611	0.803462333	3.01E-46	-0.231549806	0.000999485
ENSBTAG00000017626	0.908944463	8.81E-77	-0.034315124	0.630398061
ENSBTAG00000017639	0.573587936	8.38E-19	-0.074042102	0.298646723
ENSBTAG00000017651	0.441888694	6.41E-11	0.003666511	0.959009305
ENSBTAG00000017652	0.765886113	1.21E-39	-0.308052926	9.58E-06
ENSBTAG00000017655	0.07638787	0.283557118	-0.3359087	1.23E-06
ENSBTAG00000017666	0.197929601	0.005073505	0.62705197	3.84E-23
ENSBTAG00000017674	-0.059701793	0.402233275	0.419331042	7.07E-10
ENSBTAG00000017681	-0.002081344	0.976724188	0.659079018	3.60E-26
ENSBTAG00000017682	0.818492464	2.65E-49	-0.054248771	0.446649447
ENSBTAG00000017683	-0.233923158	0.000883036	0.020894762	0.769574118
ENSBTAG00000017694	0.838103087	9.56E-54	0.032079349	0.652854732
ENSBTAG00000017695	0.118146649	0.096514736	0.517864258	4.76E-15
ENSBTAG00000017697	-0.217132621	0.00206602	0.409055481	1.99E-09
ENSBTAG00000017719	0.676525146	5.56E-28	-0.061816481	0.385741953
ENSBTAG00000017734	0.898118214	3.26E-72	-0.197672696	0.005132174
ENSBTAG00000017738	-0.223553563	0.001503476	0.001078901	0.987933335
ENSBTAG00000017743	0.577849646	4.04E-19	-0.268860067	0.000123141
ENSBTAG00000017745	0.86329687	2.06E-60	-0.35466162	2.75E-07
ENSBTAG00000017748	0.216172396	0.002164949	0.39911052	5.25E-09
ENSBTAG00000017751	0.068261952	0.338060209	0.757308529	2.62E-38
ENSBTAG00000017755	-0.099748372	0.160987527	0.570856991	1.33E-18
ENSBTAG00000017761	0.900600318	3.25E-73	-0.078544709	0.270142718
ENSBTAG00000017764	0.5335778	4.88E-16	-0.016546602	0.816565991
ENSBTAG00000017775	0.008919756	0.90049311	0.188187152	0.00777223
ENSBTAG00000017776	0.866455948	2.43E-61	-0.036281977	0.610917977
ENSBTAG00000017809	0.880434314	9.28E-66	-0.254344361	0.000288776
ENSBTAG00000017812	-0.10607413	0.135923871	0.91250199	2.08E-78
ENSBTAG00000017831	0.138841753	0.050494817	0.777783799	1.36E-41
ENSBTAG00000017832	-0.268420558	0.000126451	-0.155498813	0.028298761
ENSBTAG00000017850	0.588025324	6.76E-20	-0.16995617	0.016399133
ENSBTAG00000017860	0.633009626	1.12E-23	-0.338646544	9.96E-07
ENSBTAG00000017867	-0.166985831	0.018405323	0.314358667	6.13E-06
ENSBTAG00000017871	-0.056063889	0.431565783	-0.306881166	1.04E-05
ENSBTAG00000017872	0.501143929	4.74E-14	0.123056104	0.08334989
ENSBTAG00000017894	0.129449575	0.068412192	0.927322487	5.04E-86
ENSBTAG00000017905	-0.273666286	9.19E-05	0.560926598	6.90E-18
ENSBTAG00000017913	-0.181330217	0.010372802	0.718807133	6.20E-33
ENSBTAG00000017932	-0.273567306	9.24E-05	0.760566175	8.28E-39
ENSBTAG00000017939	0.701257733	8.99E-31	-0.281638605	5.58E-05
ENSBTAG00000017946	-0.24363406	0.000525069	0.541772848	1.42E-16
ENSBTAG00000017969	-0.215379464	0.002249869	-0.048109259	0.499815458
ENSBTAG00000018002	-0.308880077	9.04E-06	0.677660027	4.20E-28
ENSBTAG00000018003	-0.242291781	0.000564892	0.646930848	5.59E-25
ENSBTAG00000018020	-0.01799537	0.800826838	0.584595151	1.24E-19
ENSBTAG00000018024	0.797604952	3.97E-45	-0.112565428	0.113429994
ENSBTAG00000018035	0.834089772	8.64E-53	-0.179234713	0.011307973
ENSBTAG00000018062	0.297470558	1.98E-05	0.000468742	0.994757329
ENSBTAG00000018067	0.045512577	0.523265256	0.563962899	4.19E-18
ENSBTAG00000018073	-0.643842306	1.10E-24	0.100710197	0.156967869
ENSBTAG00000018084	-0.6993856	1.50E-30	0.106833859	0.133126917
ENSBTAG00000018088	0.886519467	7.38E-68	-0.232693298	0.000941723
ENSBTAG00000018093	0.94223393	1.59E-95	0.092563309	0.193486598
ENSBTAG00000018105	0.601377629	5.88E-21	0.077575253	0.276117826
ENSBTAG00000018108	0.144231568	0.042107242	0.491736949	1.64E-13
ENSBTAG00000018126	0.66612245	6.91E-27	-0.075314899	0.290394428
ENSBTAG00000018156	-0.068034013	0.339679525	0.850934915	5.48E-57
ENSBTAG00000018161	0.53832612	2.39E-16	0.079421994	0.264812062
ENSBTAG00000018165	0.35075441	3.79E-07	-0.049430527	0.488099581
ENSBTAG00000018167	0.75150875	1.95E-37	-0.147884236	0.037114979
ENSBTAG00000018175	-0.09381065	0.187525858	0.844996516	1.89E-55
ENSBTAG00000018186	0.121159481	0.088253496	0.149755171	0.03475785
ENSBTAG00000018200	0.188102315	0.007800487	-0.078470101	0.270599402
ENSBTAG00000018236	0.506174072	2.41E-14	0.276450172	7.73E-05
ENSBTAG00000018238	-0.284293091	4.71E-05	0.90118558	1.87E-73
ENSBTAG00000018239	0.227582791	0.001226034	0.063300774	0.374415359
ENSBTAG00000018249	0.669165475	3.34E-27	0.035826772	0.61540284
ENSBTAG00000018254	-0.057742168	0.417883679	-0.551069227	3.35E-17
ENSBTAG00000018258	-0.10986174	0.122417171	0.720489202	3.77E-33
ENSBTAG00000018260	0.26194343	0.000185964	0.112347469	0.114134824
ENSBTAG00000018269	-0.334927006	1.33E-06	0.730175682	2.01E-34
ENSBTAG00000018274	-0.562868994	5.02E-18	0.04062836	0.568841616
ENSBTAG00000018291	0.211329747	0.002732708	0.530246885	7.99E-16
ENSBTAG00000018300	0.563726479	4.36E-18	0.15053022	0.033819233
ENSBTAG00000018316	-0.142122921	0.045237783	0.486587979	3.18E-13
ENSBTAG00000018317	-0.08041176	0.258884845	-0.512582081	9.98E-15
ENSBTAG00000018321	-0.394576698	8.08E-09	0.740554229	7.48E-36
ENSBTAG00000018324	0.872434382	3.63E-63	0.040685591	0.568296857
[truncated: 1,120 more rows]
